# Supplementary material for: Large-scale multi-omics analysis suggests specific roles for intragenic cohesin in transcriptional regulation
Source: Nat Commun. 2022 Jun 9;13:3218. doi: 10.1038/s41467-022-30792-9 (PMC9184728; doi:10.1038/s41467-022-30792-9)
Supplement: Supplementary file 3 — Supplementary Data 1 [file 41467_2022_30792_MOESM3_ESM.xls]

## Sheet: ChIP-seq
ChIP-seq Name (cell type/ antibody)	Total reads	mapped unique	%	mapped >= 2	%	unmapped	%	Nonredundant reads	Complexity for 10M reads	Genome coverage	GC summit	read length	fragment length	NSC	Background uniformity	FCS(fragment length)	Peak Number (MACS2)
MCF7/CBP_Ctrl	45699528	36131110	79.06	8831807	19.33	736611	1.61	34793712 (96.3%)	0.989	0.87	44	51	246	1.32193	0.912125	0.07702	7931
MCF7/CBP_E2	44311981	35630129	80.41	8003918	18.06	677934	1.53	30150612 (84.6%)	0.947	0.82	44	51	230	2.20214	0.898632	0.250427	39689
MCF7/AFF4_Ctrl	39374467	30968183	78.65	7712607	19.59	693677	1.76	29054521 (93.8%)	0.978	0.82	43	51	156	1.88209	0.92065	0.152185	17870
MCF7/AFF4_E2	41759700	32751590	78.43	8289842	19.85	718268	1.72	30680220 (93.7%)	0.979	0.84	45	51	160	1.87319	0.918786	0.165329	12328
MCF7/CTCF_Ctrl	50362395	40279603	79.98	9018988	17.91	1063804	2.11	35961003 (89.3%)	0.963	0.81	47	51	152	3.7839	0.894336	0.297735	94306
MCF7/CTCF_E2	48227260	38962926	80.79	8198850	17	1065484	2.21	33609606 (86.3%)	0.95	0.78	46	51	149	4.74526	0.893999	0.347011	93676
MCF7/Mau2_Ctrl	48266894	37761301	78.23	9811959	20.33	693634	1.44	33296452 (88.2%)	0.963	0.84	43	51	221	2.11669	0.894565	0.223272	42478
MCF7/Mau2_E2	52337196	40911465	78.17	10500070	20.06	925661	1.77	37223349 (91.0%)	0.974	0.86	44	51	233	2.19345	0.897069	0.238698	45504
MCF7/Pol2_Ctrl	57169585	48240183	84.38	8288517	14.5	640885	1.12	32538796 (67.5%)	0.878	0.73	44	51	281	13.8144	0.827596	0.649198	42778
MCF7/Pol2_E2_30min_rep1	74463122	59905694	80.45	12393448	16.64	2163980	2.91	50268634 (83.9%)	0.963	0.88	44	51	151	6.55251	0.890368	0.582199	32526
MCF7/Pol2_E2_45min_rep2	53789450	44837493	83.36	8345890	15.52	606067	1.13	31086246 (69.3%)	0.884	0.73	44	51	263	13.147	0.824043	0.644532	39325
MCF7/Pol2ser2_Ctrl	52335183	42393047	81	9063153	17.32	878983	1.68	36013490 (85.0%)	0.943	0.53	52	51	148	6.71923	0.542109	0.40445	186221
MCF7/Pol2ser2_E2	50987143	41422066	81.24	8684140	17.03	880937	1.73	35370996 (85.4%)	0.944	0.54	58	51	152	7.05658	0.558292	0.419589	153715
MCF7/Rad21_Ctrl	47988130	39865539	83.07	7565421	15.77	557170	1.16	36317419 (91.1%)	0.969	0.8	45	51	269	3.84525	0.885563	0.31838	89111
MCF7/Rad21_E2_30min	49775366	41006564	82.38	8112518	16.3	656284	1.32	38871400 (94.8%)	0.983	0.8	47	51	151	4.82458	0.873514	0.376591	86859
MCF7/Rad21_E2_45min	53431467	43955060	82.26	8848556	16.56	627851	1.18	41185584 (93.7%)	0.981	0.82	47	51	272	3.2697	0.869968	0.287494	76668
MCF7/TAF1_Ctrl	42303718	34217511	80.89	7522524	17.78	563683	1.33	30824425 (90.1%)	0.961	0.76	49	51	159	8.3555	0.848708	0.630827	38946
MCF7/TAF1_E2	46088378	37316425	80.97	8162360	17.71	609593	1.32	33528777 (89.8%)	0.964	0.78	47	51	157	8.83671	0.858624	0.639208	32058
MCF7/p300_Ctrl	49232618	39040440	79.3	9287292	18.86	904886	1.84	34626676 (88.7%)	0.966	0.86	43	51	247	1.66052	0.913068	0.144486	28991
MCF7/p300_E2	47683697	37882324	79.45	9048108	18.98	753265	1.58	35476167 (93.6%)	0.981	0.87	43	51	231	1.7381	0.910465	0.17117	23558
MCF7/Input_Ctrl	47641315	37582819	78.89	9275566	19.47	782930	1.64	36330917 (96.7%)	0.99	0.88	43	51	114	1.25344	0.913213	0.07167	Input
MCF7/Input_E2_30min	50780317	38550580	75.92	11076314	21.81	1153423	2.27	36969133 (95.9%)	0.988	0.85	50	51	153	1.60326	0.884388	0.0813577	Input
MCF7/Input_E2_45min	45123571	35630181	78.96	8769793	19.44	723597	1.6	34519135 (96.9%)	0.99	0.87	44	51	105	1.25656	0.911596	0.0713644	Input
MCF7/Mau2_KD_Ctrl	42248274	33315709	78.86	8110365	19.2	822200	1.95	30416545 (91.3%)	0.966	0.8	44	51	159	3.92893	0.904285	0.347537	75770
MCF7/Mau2_KD_E2	40327049	31855857	78.99	7840015	19.44	631177	1.57	29757666 (93.4%)	0.973	0.8	45	51	158	3.90922	0.925087	0.373743	62978
MCF7/p300_KD_Ctrl	49546729	39341652	79.4	9353161	18.88	851916	1.72	22646085 (57.6%)	0.823	0.76	43	51	240	2.17119	0.918191	0.214043	38598
MCF7/p300_KD_E2	47076481	37154282	78.92	9103456	19.34	818743	1.74	20405293 (54.9%)	0.804	0.73	43	51	252	2.40726	0.916287	0.267357	33872
MCF7/Pol2_KD_Ctrl	73822989	59405567	80.47	12079636	16.36	2337786	3.17	40236085 (67.7%)	0.923	0.84	43	51	158	5.33773	0.925563	0.468527	31342
MCF7/Pol2_KD_E2	67519360	54295905	80.42	11673581	17.29	1549874	2.3	42994452 (79.2%)	0.951	0.87	43	51	155	3.96102	0.925251	0.395024	22659
MCF7/Pol2ser2_KD_Ctrl	51387263	41121921	80.02	9042529	17.6	1222813	2.38	35895491 (87.3%)	0.952	0.66	49	51	150	6.18987	0.639889	0.421559	159177
MCF7/Pol2ser2_KD_E2	46457810	37644736	81.03	8009701	17.24	803373	1.73	32672649 (86.8%)	0.946	0.59	49	51	150	6.96215	0.613591	0.437208	135756
MCF7/CBP_KD_Ctrl	51940542	41498954	79.9	9628625	18.54	812963	1.57	25597443 (61.7%)	0.861	0.77	43	51	247	2.55085	0.909776	0.251071	49809
MCF7/CBP_KD_E2	66086684	52793050	79.88	12180898	18.43	1112736	1.68	27174075 (51.5%)	0.827	0.79	44	51	241	2.83102	0.914631	0.29872	51419
MCF7/ER_Ctrl	15450131	11874788	76.86	2637189	17.07	938154	6.07	8555361 (72.0%)	0.738	0.29	56	44	105	77.5217	0.759755	0.708053	23113
MCF7/ER_E2	15002382	9632639	64.21	3588443	23.92	1781300	11.87	8013053 (83.2%)	-0.832	0.37	56	44	108	12.6478	0.780565	0.630075	69222
293T/Rad21_WT	48911929	39537092	80.83	8764234	17.92	610603	1.25	37617004 (95.1%)	0.985	0.87	45	51	170	2.25304	1.01524	0.18148	56603
Bcell/Rad21_WT	54520709	43036859	78.94	9774774	17.93	1709076	3.13	33484002 (77.8%)	0.931	0.85	44	51	247	1.97187	1.05472	0.153802	68067
Fibroblast/Rad21_WT	54695854	46028579	84.15	7731561	14.14	935714	1.71	35683146 (77.5%)	0.941	0.76	46	51	163	8.31752	1.0078	0.51707	114425
RPE/Rad21_WT	40361651	33320091	82.55	6515968	16.14	525592	1.3	31616510 (94.9%)	0.982	0.79	46	51	162	3.41203	1.0155	0.307431	111014
HeLa/Rad21_WT_rep1	76354774	49587811	64.94	9224069	12.08	17542894	22.98	44446645 (89.6%)	0.977	0.9	46	48	149	2.39022	1.00619	0.187626	51175
HeLa/Rad21_WT_rep2	46320711	29645086	64	5522369	11.92	11153256	24.08	26546615 (89.5%)	0.961	0.8	47	48	146	2.55759	1.00714	0.217858	55942
RPE/Rad21_FBS-	33558564	26883444	80.11	6050864	18.03	624256	1.86	25559550 (95.1%)	0.981	0.82	44	51	165	2.87756	1.0732	0.286682	40709
RPE/Rad21_FBS+	53158510	42395006	79.75	9799147	18.43	964357	1.81	40729065 (96.1%)	0.99	0.91	44	51	167	1.82111	1.07196	0.123235	21566
RPE/Rad21_DRB-	49406086	40634012	82.24	8053101	16.3	718973	1.46	38723436 (95.3%)	0.987	0.88	43	51	150	2.99199	1.04894	0.288837	51827
RPE/Rad21_DRB+	35670197	29422701	82.49	5717549	16.03	529947	1.49	28078120 (95.4%)	0.983	0.82	43	51	159	3.36676	1.04937	0.333381	72624
RPE/Rad21_FBS+DRB	38783279	31137395	80.29	6877580	17.73	768304	1.98	29070860 (93.4%)	0.977	0.84	45	51	164	4.57954	1.07283	0.45435	42835
RPE/SA1_FBS-	46011661	38651204	84	6185318	13.44	1175139	2.55	31613039 (81.8%)	0.939	0.77	45	51	152	18.2969	1.0363	0.698779	88934
RPE/SA1_FBS+	49205319	41491742	84.32	6667570	13.55	1046007	2.13	33115632 (79.8%)	0.935	0.78	45	51	148	18.0313	1.033	0.69652	81527
RPE/CTCF	51761478	32643697	63.07	4624084	8.93	14493697	28	28549119 (87.5%)	0.958	0.8	44	66	144	7.55744	1.02277	0.536051	87872
RPE/Pol2_FBS-	42556981	35921853	84.41	5766390	13.55	868738	2.04	30038224 (83.6%)	0.943	0.68	45	51	151	19.7018	0.882812	0.624675	81225
RPE/Pol2_FBS+	50351604	41834823	83.09	7358133	14.61	1158648	2.3	34161994 (81.7%)	0.939	0.77	44	51	152	16.2384	0.970429	0.665876	56651
RPE/Pol2ser2_FBS-	49996010	41008577	82.02	7998231	16	989202	1.98	21081727 (51.4%)	0.832	0.52	43	51	146	7.10175	0.905269	0.393261	192412
RPE/Pol2ser2_FBS+	53718769	44031268	81.97	8520674	15.86	1166827	2.17	38947660 (88.5%)	0.968	0.78	43	51	151	8.05089	0.98677	0.591321	102668
RPE/Mau2_FBS-	50674564	40080406	79.09	9349036	18.45	1245122	2.46	36624909 (91.4%)	0.977	0.89	43	51	148	2.02275	1.07097	0.162706	41075
RPE/Mau2_FBS+	50651837	40021113	79.01	9361090	18.48	1269634	2.51	36490050 (91.2%)	0.976	0.89	44	51	150	1.92829	1.07034	0.130845	40330
RPE/Med1_FBS-	58266689	44168709	75.8	9541302	16.38	4556678	7.82	31991843 (72.4%)	0.924	0.83	44	51	153	3.09207	1.06264	0.241889	54886
RPE/Med1_FBS+	54284209	42450244	78.2	9543820	17.58	2290145	4.22	17120019 (40.3%)	0.775	0.63	44	51	146	4.80227	1.06757	0.173152	155827
RPE/K27ac_FBS-	53647985	47609680	88.74	5205247	9.7	833058	1.55	40130137 (84.3%)	0.96	0.48	47	51	153	22.8725	0.901624	0.441904	92073
RPE/Input_DRB+	56822753	46210455	81.32	9298913	16.36	1313385	2.31	43958634 (95.1%)	0.987	0.91	40	51	155	1.21978	1.04731	0.00455427	Input
RPE/Input_DRB-	46977407	37867107	80.61	8136794	17.32	973506	2.07	36399352 (96.1%)	0.988	0.9	41	51	149	1.17479	1.06029	0.00896837	Input
RPE/Input_FBS+	49994379	38662239	77.33	10365654	20.73	966486	1.93	37415208 (96.8%)	0.991	0.9	46	51	155	1.21273	1.06686	0.00919734	Input
RPE/Input_FBS+DRB	39215153	30504946	77.79	7930110	20.22	780097	1.99	29689036 (97.3%)	0.99	0.86	45	51	164	1.21289	1.06932	0.00990809	Input
RPE/Input_FBS-	48100944	37105692	77.14	10069429	20.93	925823	1.92	36041431 (97.1%)	0.992	0.89	45	51	144	1.24055	1.06395	0.0136107	Input
Fibroblast/AFF4_CdLS	47304579	38079961	80.5	8395750	17.75	828868	1.75	35209442 (92.5%)	0.978	0.89	43	51	157	1.54971	1.06614	0.057906	2553
Fibroblast/AFF4_CHOPS	46481461	37073713	79.76	8604456	18.51	803292	1.73	34770157 (93.8%)	0.981	0.88	45	51	156	1.52641	1.06687	0.0695212	2653
Fibroblast/AFF4_Normal	51147734	40614874	79.41	9622631	18.81	910229	1.78	38079553 (93.8%)	0.983	0.9	44	51	155	1.40556	1.05506	0.0259803	613
Fibroblast/H3K27ac_CdLS	47809344	41150734	86.07	6287452	13.15	371158	0.78	38790513 (94.3%)	0.985	0.57	54	51	168	6.90262	0.857281	0.411252	141028
Fibroblast/H3K27ac_CHOPS	44918150	38765819	86.3	5790453	12.89	361878	0.81	36597051 (94.4%)	0.985	0.56	51	51	165	6.85873	0.883281	0.421342	153415
Fibroblast/H3K27ac_Normal	48024063	41379558	86.16	6269802	13.06	374703	0.78	39064961 (94.4%)	0.986	0.58	52	51	168	6.63527	0.876506	0.407991	149515
Fibroblast/NIPBL_CdLS	50390295	20132287	39.95	29055526	57.66	1202482	2.39	14510391 (72.1%)	0.844	0.6	44	51	160	3.58605	1.05259	0.12207	31994
Fibroblast/NIPBL_CHOPS	55347884	26212375	47.36	27481389	49.65	1654120	2.99	18184044 (69.4%)	0.862	0.63	45	51	154	4.0185	1.02001	0.199572	67984
Fibroblast/NIPBL_Normal	45137232	22208748	49.2	21607316	47.87	1321168	2.93	18190915 (81.9%)	0.911	0.68	45	51	156	2.8323	1.0416	0.139025	43800
Fibroblast/Pol2_CdLS	51503281	42427730	82.38	8132375	15.79	943176	1.83	36277277 (85.5%)	0.955	0.83	44	51	157	5.59092	0.98197	0.509159	49085
Fibroblast/Pol2_CHOPS	38422432	31676839	82.44	6267377	16.31	478216	1.24	28837167 (91.0%)	0.966	0.76	45	51	165	4.6431	0.959226	0.459724	72650
Fibroblast/Pol2_Normal	54797253	45627182	83.27	8252228	15.06	917843	1.67	37646552 (82.5%)	0.945	0.81	44	51	152	6.43757	0.955294	0.523929	43800
Fibroblast/Pol2ser5_CdLS	48186616	39854523	82.71	7793107	16.17	538986	1.12	36226975 (90.9%)	0.972	0.7	47	51	157	4.5	0.856311	0.365135	145433
Fibroblast/Pol2ser5_CHOPS	49880087	41148495	82.49	8129796	16.3	601796	1.21	37421520 (90.9%)	0.973	0.74	46	51	156	4.00865	0.903716	0.346762	155904
Fibroblast/Pol2ser5_Normal	49165648	40910817	83.21	7745865	15.75	508966	1.04	36995286 (90.4%)	0.971	0.7	47	51	157	4.60079	0.876781	0.372372	172229
Fibroblast/Rad21_CdLS	53031015	44599339	84.1	7494138	14.13	937538	1.77	36037528 (80.8%)	0.949	0.77	46	51	161	8.10542	1.00861	0.523205	99593
Fibroblast/Rad21_CHOPS	57849153	48802014	84.36	7869284	13.6	1177855	2.04	35824716 (73.4%)	0.933	0.74	47	51	155	8.39137	1.00219	0.502973	110294
Fibroblast/Rad21_Normal	54695854	46028579	84.15	7731561	14.14	935714	1.71	35683146 (77.5%)	0.941	0.76	46	51	163	8.31752	1.0078	0.51707	109881
Fibroblast/Input_CdLS	44563562	33019106	74.09	10652696	23.9	891760	2	32346773 (98.0%)	0.993	0.87	49	51	154	1.42935	1.06463	0.0142538	Input
Fibroblast/Input_CHOPS	41498117	31502083	75.91	9237431	22.26	758603	1.83	30781332 (97.7%)	0.992	0.85	51	51	154	1.56031	1.06277	0.0156446	Input
Fibroblast/Input_Normal	41620617	30261193	72.71	10465030	25.14	894394	2.15	29624241 (97.9%)	0.992	0.83	51	51	155	1.5462	1.0501	0.0167685	Input
New_MCF7/Pol2_NIPBLKD_Ctrl	67233700	54003811	80.32	11135268	16.56	2094621	3.12	35293578 (65.4%)	0.912	0.81	43	51	159	6.0743	0.912305	0.493927	33063
New_MCF7/Pol2_NIPBLKD_E2	67078656	54281959	80.92	11226245	16.74	1570452	2.34	40884999 (75.3%)	0.938	0.85	44	51	158	5.46527	0.915463	0.504943	29843
New_MCF7/Pol2ser2_NIPBLKD_Ctrl	51924248	41951143	80.79	9124658	17.57	848447	1.63	36460490 (86.9%)	0.952	0.54	51	51	151	6.3226	0.572335	0.401589	165138
New_MCF7/Pol2ser2_NIPBLKD_E2	50057895	40700215	81.31	8538297	17.06	819383	1.64	35188259 (86.5%)	0.949	0.51	54	51	150	6.86438	0.559759	0.412551	166469
New_MCF7/Pol2_KD_E2_rep2	47502599	40178032	84.58	5824326	12.26	1500241	3.16	29901662 (74.4%)	0.906	0.74	44	66	184	14.9361	0.780833	0.661181	40708
New_MCF7/Pol2_KD_Ctrl_rep2	55166403	46833748	84.9	6606523	11.98	1726132	3.13	34162531 (72.9%)	0.907	0.76	44	66	197	15.5888	0.780455	0.641656	41838
New_MCF7/Pol2_WT_E2_rep3	55075911	45312080	82.27	8280500	15.03	1483331	2.69	37898600 (83.6%)	0.957	0.87	45	66	170	2.94526	0.810792	0.3429	16219
New_MCF7/Pol2_WT_Ctrl_rep2	37444406	31902077	85.2	4295912	11.47	1246417	3.33	22869522 (71.7%)	0.874	0.58	45	66	179	22.4102	0.69502	0.620243	48578
New_MCF7/Pol2_KD_E2_rep2	45117712	37711795	83.59	6169515	13.67	1236402	2.74	31252620 (82.9%)	0.948	0.81	43	66	154	2.57158	0.781182	0.285744	45326
New_MCF7/Pol2_KD_Ctrl_rep2	29630761	25306193	85.41	3546215	11.97	778353	2.63	21160592 (83.6%)	0.927	0.55	43	66	174	5.57854	0.669723	0.38123	103926
New_MCF7/Pol2_WT_E2_rep3	46290875	39127054	84.52	6040568	13.05	1123253	2.43	32548417 (83.2%)	0.951	0.77	44	66	180	3.41048	0.73984	0.348156	66213
New_MCF7/Pol2_WT_Ctrl_rep2	38197442	32737204	85.71	4391654	11.5	1068584	2.8	26725455 (81.6%)	0.934	0.52	44	66	161	5.81434	0.632694	0.360145	152252
New_MCF7/Input_KD_E2_rep2	56857384	46383123	81.58	9036017	15.89	1438244	2.53	39585847 (85.3%)	0.964	0.89	47	66	166	1.48694	0.802482	0.113001	Input
New_MCF7/Input_KD_Ctrl_rep2	46040352	37618010	81.71	7268341	15.79	1154001	2.51	32116540 (85.4%)	0.956	0.85	47	66	156	1.49535	0.799605	0.124893	Input
New_MCF7/Input_WT_E2_rep3	42184153	34443488	81.65	6677059	15.83	1063606	2.52	30209555 (87.7%)	0.96	0.84	46	66	153	1.49386	0.80241	0.119288	Input
New_MCF7/Input_WT_Ctrl_rep2	60371561	49121827	81.37	9711580	16.09	1538154	2.55	42306395 (86.1%)	0.967	0.89	48	66	158	1.50399	0.8028	0.110418	Input
New_RPE/Rad21_FBS-_rep2	40031104	32149376	80.31	7126238	17.8	755490	1.89	29916031 (93.1%)	0.977	0.83	46	51	163	4.82714	1.06335	0.477374	55129
New_RPE/Rad21_FBS+_rep2	40380290	32304796	80	7271887	18.01	803607	1.99	30557121 (94.6%)	0.982	0.85	45	51	168	3.71023	1.07234	0.390054	45422
