# Supplementary material for: Large-scale multi-omics analysis suggests specific roles for intragenic cohesin in transcriptional regulation
Source: Nat Commun. 2022 Jun 9;13:3218. doi: 10.1038/s41467-022-30792-9 (PMC9184728; doi:10.1038/s41467-022-30792-9)
Supplement: Supplementary file 4 — Supplementary Data 2 [file 41467_2022_30792_MOESM4_ESM.xls]

## Sheet: RNA-seq
	cell-lines	treatment	replicates	sequenced reads	genome	mapped	%	unmapped	%	read length	%GC
RNA-seq	MCF-7	WT_Ctrl	rep1	43907272	hg38	35445538	80.7282	8461734	19.2718	66	50
			rep2	45679588		35984227	78.7753	9695361	21.2247	66	51
		WT_E2	rep1	45390264		37220047	82.0001	8170217	17.9999	66	49
			rep2	40039984		32478338	81.1148	7561646	18.8852	66	50
		KD_Ctrl	rep1	43647791		35552243	81.4526	8095548	18.5474	66	49
			rep2	43660218		34225394	78.3903	9434824	21.6097	66	51
		KD_E2	rep1	44581042		36051336	80.867	8529706	19.133	66	50
			rep2	42881270		35144951	81.9587	7736319	18.0413	66	49
	cell-type	disease	replicates	sequenced reads	genome	mapped	%	unmapped	%	read length	%GC
RNA-seq	Fibroblast	Normal	rep1	44379213	hg38	35802393	80.6738	8576820	19.3262	51	48
			rep2	53924129		46346504	85.9476	7577625	14.0524	51	47
		CdLS	rep1	46145299		35954623	77.9161	10190676	22.0839	51	49
			rep2	53012350		42968990	81.0547	10043360	18.9453	51	48
		CHOPs	rep1	46496585		35123758	75.5405	11372827	24.4595	51	49
			rep2	52190025		43439589	83.2335	8750436	16.7665	51	47
