# Supplementary material for: Large-scale multi-omics analysis suggests specific roles for intragenic cohesin in transcriptional regulation
Source: Nat Commun. 2022 Jun 9;13:3218. doi: 10.1038/s41467-022-30792-9 (PMC9184728; doi:10.1038/s41467-022-30792-9)
Supplement: Supplementary file 6 — Source Data [file 41467_2022_30792_MOESM6_ESM.xlsx]

## Sheet: Source
Fig S7a
Fig.1c
Intron	97.3
Exon	2.7
Fig.1e
	DLR_allCohesin		DLR_allEnhancer.txt		DLR_DIC.txt		ICF_allCohesin.txt		ICF_allEnhancer.txt		ICF_DIC.txt
-250000	-0.00257737	-250000	-0.00385477	-250000	-0.00492418	-250000	-0.000482207	-250000	-0.000606494	250000	0.000161885
-240000	-0.00253371	-240000	-0.00380621	-240000	-0.00498156	-240000	-0.000495751	-240000	-0.000591831	-240000	8.40164e-05
-230000	-0.0026245	-230000	-0.00401221	-230000	-0.0053668	-230000	-0.000513678	-230000	-0.000583487	-230000	0.000167008
-220000	-0.00274058	-220000	-0.00402547	-220000	-0.00498566	-220000	-0.000520354	-220000	-0.000554033	-220000	-3.48361e-05
-210000	-0.00286535	-210000	-0.00425526	-210000	-0.00577971	-210000	-0.000529751	-210000	-0.000546354	-210000	-4.40574e-05
-200000	-0.00295668	-200000	-0.00410209	-200000	-0.00529508	-200000	-0.000539095	-200000	-0.000538816	-200000	-0.000172131
-190000	-0.00304062	-190000	-0.00422228	-190000	-0.00406557	-190000	-0.000536188	-190000	-0.000548218	-190000	-0.000154713
-180000	-0.00314816	-180000	-0.00426065	-180000	-0.00316189	-180000	-0.0005511	-180000	-0.000568618	-180000	-0.000172131
-170000	-0.00287693	-170000	-0.00412286	-170000	-0.00276844	-170000	-0.000552197	-170000	-0.000579031	-170000	-0.000428279
-160000	-0.00274244	-160000	-0.00396927	-160000	-0.00248053	-160000	-0.000568585	-160000	-0.000577262	-160000	-0.000672131
-150000	-0.00274907	-150000	-0.00403663	-150000	-0.00271414	-150000	-0.000588034	-150000	-0.000582603	-150000	-0.000696721
-140000	-0.00266044	-140000	-0.00390775	-140000	-0.00426537	-140000	-0.000603713	-140000	-0.00058946	-140000	-0.000824795
-130000	-0.0024212	-130000	-0.0038045	-130000	-0.00535348	-130000	-0.000609026	-130000	-0.000593363	-130000	-0.000969262
-120000	-0.00238108	-120000	-0.00392426	-120000	-0.00447643	-120000	-0.000628646	-120000	-0.000595686	-120000	-0.000805328
-110000	-0.00231577	-110000	-0.00396336	-110000	-0.00295389	-110000	-0.00064367	-110000	-0.000586411	-110000	-0.000792008
-100000	-0.00231678	-100000	-0.00409424	-100000	-0.00192213	-100000	-0.000653674	-100000	-0.000602986	-100000	-0.000827869
-90000	-0.00231068	-90000	-0.00408697	-90000	-0.00105123	-90000	-0.00068268	-90000	-0.000623339	-90000	-0.000839139
-80000	-0.00271977	-80000	-0.00406629	-80000	0.00141598	-80000	-0.000696107	-80000	-0.000637292	-80000	-0.00080123
-70000	-0.00293643	-70000	-0.00409772	-70000	0.00325102	-70000	-0.000725038	-70000	-0.000660109	-70000	-0.000577869
-60000	-0.00343395	-60000	-0.00417044	-60000	0.00318033	-60000	-0.000761897	-60000	-0.000688078	-60000	-0.000741803
-50000	-0.0038642	-50000	-0.00407332	-50000	0.00482377	-50000	-0.000799511	-50000	-0.000701872	-50000	-0.000901639
-40000	-0.00451045	-40000	-0.00404862	-40000	0.00438525	-40000	-0.000856894	-40000	-0.000707134	-40000	-0.000969262
-30000	-0.00507362	-30000	-0.00393973	-30000	0.0044877	-30000	-0.000924611	-30000	-0.000720597	-30000	-0.00102152
-20000	-0.00556888	-20000	-0.00404112	-20000	0.00479816	-20000	-0.000960069	-20000	-0.000745674	-20000	-0.00135656
-10000	-0.00568467	-10000	-0.00375211	-10000	0.00546926	-10000	-0.00097339	-10000	-0.000774575	-10000	-0.00121619
0	-0.00575826	0	-0.00367607	0	0.00465266	0	-0.000968476	0	-0.000772189	0	-0.00100307
10000	-0.00567877	10000	-0.0035884	10000	0.00409119	10000	-0.000934264	10000	-0.000764415	10000	-0.000881148
20000	-0.00500017	20000	-0.00370472	20000	0.00253381	20000	-0.000894456	20000	-0.000764589	20000	-0.000834016
30000	-0.00466797	30000	-0.00361628	30000	0.00296107	30000	-0.000840933	30000	-0.000773991	30000	-0.000639344
40000	-0.00424722	40000	-0.00362269	40000	0.00117316	40000	-0.000803845	40000	-0.000754586	40000	-0.000567623
50000	-0.0037008	50000	-0.00359856	50000	0.00118852	50000	-0.000758564	50000	-0.000744094	50000	-0.000748975
60000	-0.00318709	60000	-0.00380319	60000	0.00094877	60000	-0.000720449	60000	-0.00074027	60000	-0.000842213
70000	-0.00291649	70000	-0.00383717	70000	-0.000290984	70000	-0.000711637	70000	-0.000725322	70000	-0.000824795
80000	-0.00269409	80000	-0.00376928	80000	-0.000992828	80000	-0.000702581	80000	-0.000713028	80000	-0.000848361
90000	-0.00268578	90000	-0.00383546	90000	9.83607e-05	90000	-0.000685619	90000	-0.000717026	90000	-0.000851434
100000	-0.002688	100000	-0.00375851	100000	-0.00061168	100000	-0.000671121	100000	-0.000712728	100000	-0.000598361
110000	-0.00265316	110000	-0.00384336	110000	-0.000724385	110000	-0.00066043	110000	-0.000711701	110000	-0.000599385
120000	-0.00273334	120000	-0.0036576	120000	0.000936475	120000	-0.000621384	120000	-0.000689136	120000	-0.00061168
130000	-0.00271856	130000	-0.00369048	130000	0.000213115	130000	-0.00063126	130000	-0.000666714	130000	-0.000772541
140000	-0.00257027	140000	-0.0037127	140000	-0.000849385	140000	-0.000605246	140000	-0.00064377	140000	-0.000771516
150000	-0.00246959	150000	-0.00391445	150000	-0.00127664	150000	-0.000581064	150000	-0.000628127	150000	-0.000631148
160000	-0.00238239	160000	-0.0035824	160000	0.000224385	160000	-0.000563234	160000	-0.000624255	160000	-0.000657787
170000	-0.00235317	170000	-0.0035442	170000	0.000968238	170000	-0.000551042	170000	-0.000641447	170000	-0.000469262
180000	-0.00238921	180000	-0.00346055	180000	0.000347336	180000	-0.000527462	180000	-0.000628253	180000	-0.000364754
190000	-0.00244493	190000	-0.00352313	190000	-0.000282787	190000	-0.000527877	190000	-0.000621443	190000	-0.000306352
200000	-0.00247516	200000	-0.00373074	200000	0.000816598	200000	-0.000537657	200000	-0.000610413	200000	-0.000402664
210000	-0.00248175	210000	-0.00369612	210000	-0.00051127	210000	-0.000542119	210000	-0.000586126	210000	-0.000385246
220000	-0.00245119	220000	-0.00385706	220000	-0.00365164	220000	-0.000551649	220000	-0.000584831	220000	-0.00057377
230000	-0.00242642	230000	-0.00396009	230000	-0.00376742	230000	-0.000540144	230000	-0.000603524	230000	-0.000521516
240000	-0.0025592	240000	-0.00381985	240000	-0.0016957	240000	-0.00052744	240000	-0.000601564	240000	-0.000335041
250000	-0.00239456	250000	-0.00359861	250000	-0.00189652	250000	-0.0005216	250000	-0.000607079	250000	-0.000443648
Fig.2a
LC-DIC	HC-DIC	Intragenic	Intergenic	CNCs	CTCF-cohesin	All cohesin
45.6	16.3	19.6	18	26.5	27.2	28.3
Fig.2c
	All cohesin	lowCTCF DIC	highCTCF DIC
Pol2-ChIAPET	17.5	17.2	5
HiC	20.2	16.1	31.9
Fig.2e
	LC-DIC			HC-DIC
Promoter	56.4		Promoter	17.1
3UTR	3.7		5UTR	0.6
1st Exon	3.7		3UTR	3.4
Other Exon	3.1		1st Exon	1.6
1st Intron	9.8		Other Exon	3.7
Other Intron	16		1st Intron	17.7
Distal Intergenic	7.4		Other Intron	37.9
			Downstream	0.6
			Distal Intergenic	17.4
Fig. 2f
	ISminus_DIC.txt		ISplus_DIC.txt		ISminus_allCohesin.txt		ISplus_allCohesin.txt		ISminus_HC-DIC.txt		ISplus_HC-DIC.txt		ISminus_LC-DIC.txt		ISplus_LC-DIC.txt
250000	0.0534436	-250000	0.0573934	-250000	0.0358794	-250000	0.0390134	-250000	0.0374043	-250000	0.0445674	-250000	0.085777	-250000	0.0867314
-245000	0.0592684	-245000	0.0619355	-245000	0.0362073	-245000	0.0393991	-245000	0.0448865	-245000	0.0535603	-245000	0.0879185	-245000	0.0878633
-240000	0.0630205	-240000	0.0645307	-240000	0.0367871	-240000	0.0399181	-240000	0.0550213	-240000	0.0652482	-240000	0.0844317	-240000	0.0836451
-235000	0.0623586	-235000	0.0640615	-235000	0.0377808	-235000	0.0408597	-235000	0.0621064	-235000	0.0747092	-235000	0.0730192	-235000	0.0742398
-230000	0.0626281	-230000	0.0646219	-230000	0.0393041	-230000	0.0422195	-230000	0.0752837	-230000	0.0886028	-230000	0.065036	-230000	0.0678249
-225000	0.063416	-225000	0.0648811	-225000	0.0405972	-225000	0.0432578	-225000	0.0797234	-225000	0.0907801	-225000	0.0587938	-225000	0.0609928
-220000	0.0627561	-220000	0.0635492	-220000	0.0417811	-220000	0.0443236	-220000	0.0811206	-220000	0.0880922	-220000	0.049012	-220000	0.0514388
-215000	0.0597295	-215000	0.0599857	-215000	0.0427352	-215000	0.045172	-215000	0.0722695	-215000	0.0770142	-215000	0.0410528	-215000	0.0428393
-210000	0.0555482	-210000	0.0554355	-210000	0.043874	-210000	0.0462638	-210000	0.0634397	-210000	0.0681631	-210000	0.0346307	-210000	0.0374269
-205000	0.0518135	-205000	0.0521486	-205000	0.0449038	-205000	0.0473524	-205000	0.0606596	-205000	0.0648936	-205000	0.0269161	-205000	0.0318513
-200000	0.0436199	-200000	0.0444754	-200000	0.0458769	-200000	0.0484663	-200000	0.0518865	-200000	0.0545106	-200000	0.0164988	-200000	0.0228489
-195000	0.0352264	-195000	0.0348023	-195000	0.0471686	-195000	0.049678	-195000	0.0465248	-195000	0.0465532	-195000	0.00766427	-195000	0.0139137
-190000	0.0256014	-190000	0.0254303	-190000	0.048749	-190000	0.0511759	-190000	0.0412199	-190000	0.0414823	-190000	-0.000155875	-190000	0.00526859
-185000	0.01404	-185000	0.0144457	-185000	0.0505537	-185000	0.0530263	-185000	0.0359007	-185000	0.034773	-185000	-0.0122254	-185000	-0.00628058
-180000	0.00411066	-180000	0.00454713	-180000	0.0524034	-180000	0.0549819	-180000	0.0271773	-180000	0.0262624	-180000	-0.0226691	-180000	-0.0176715
-175000	-0.000757172	-175000	-0.00129201	-175000	0.0547239	-175000	0.0573135	-175000	0.0239929	-175000	0.0229433	-175000	-0.0274652	-175000	-0.0235108
-170000	-0.00228279	-170000	-0.00445389	-170000	0.0570801	-170000	0.0597431	-170000	0.0335319	-170000	0.0299007	-170000	-0.0309041	-170000	-0.0289592
-165000	-0.00160348	-165000	-0.00482582	-165000	0.0598419	-165000	0.0627148	-165000	0.0474823	-165000	0.0406028	-165000	-0.0322446	-165000	-0.0310528
-160000	0.00339549	-160000	-0.00161578	-160000	0.0629757	-160000	0.0659489	-160000	0.0576241	-160000	0.0480071	-160000	-0.0241679	-160000	-0.0246451
-155000	0.00869877	-155000	0.0017418	-155000	0.0639534	-155000	0.0668023	-155000	0.0650567	-155000	0.0524823	-155000	-0.0159688	-155000	-0.0195084
-150000	0.0104375	-150000	0.00320082	-150000	0.0609957	-150000	0.0634991	-150000	0.0552908	-150000	0.0420213	-150000	-0.011506	-150000	-0.0161775
-145000	0.0097459	-145000	0.00393033	-145000	0.0531899	-145000	0.0555628	-145000	0.0403333	-145000	0.0261064	-145000	-0.00669544	-145000	-0.0105444
-140000	0.00903791	-140000	0.00493033	-140000	0.0437868	-140000	0.0461027	-140000	0.0235106	-140000	0.00860284	-140000	-0.0053717	-140000	-0.00684173
-135000	0.0092623	-135000	0.00641803	-135000	0.0341301	-135000	0.0363393	-135000	0.00129787	-135000	-0.0128085	-135000	0.00117026	-135000	0.00181775
-130000	0.00953996	-130000	0.00754303	-130000	0.0243533	-130000	0.0265294	-130000	-0.0180993	-130000	-0.030617	-130000	0.00691607	-130000	0.00883453
-125000	0.0112592	-125000	0.00959426	-125000	0.0152533	-125000	0.0173177	-125000	-0.037156	-125000	-0.0459716	-125000	0.0146211	-125000	0.0157818
-120000	0.0123637	-120000	0.0116957	-120000	0.00665715	-120000	0.00878486	-120000	-0.0521064	-120000	-0.0612695	-120000	0.0220528	-120000	0.0229209
-115000	0.0145287	-115000	0.014376	-115000	-0.000854743	-115000	0.00112456	-115000	-0.0608723	-115000	-0.0707163	-115000	0.0289832	-115000	0.0287026
-110000	0.0149385	-110000	0.0162459	-110000	-0.00778543	-110000	-0.00600454	-110000	-0.0690142	-110000	-0.0788582	-110000	0.0332734	-110000	0.0333333
-105000	0.0166281	-105000	0.0179693	-105000	-0.0139265	-105000	-0.0123325	-105000	-0.0760709	-105000	-0.0850284	-105000	0.0347386	-105000	0.0340096
-100000	0.0180574	-100000	0.0189662	-100000	-0.0192077	-100000	-0.0178285	-100000	-0.0851915	-100000	-0.0910284	-100000	0.0364005	-100000	0.0346882
-95000	0.0216127	-95000	0.0204672	-95000	-0.0234923	-95000	-0.0222824	-95000	-0.0952624	-95000	-0.100688	-95000	0.0409305	-95000	0.0368633
-90000	0.0206783	-90000	0.0197305	-90000	-0.0270925	-90000	-0.0259149	-90000	-0.099305	-90000	-0.10522	-90000	0.0366235	-90000	0.0328609
-85000	0.0179355	-85000	0.0167541	-85000	-0.0297675	-85000	-0.0285337	-85000	-0.0969149	-85000	-0.104752	-85000	0.0248681	-85000	0.0218585
-80000	0.0142469	-80000	0.0134273	-80000	-0.0312423	-80000	-0.0299892	-80000	-0.0990922	-80000	-0.106574	-80000	0.0152902	-80000	0.0132518
-75000	0.00811373	-75000	0.00803996	-75000	-0.0314012	-75000	-0.0304202	-75000	-0.103163	-75000	-0.106333	-75000	0.00491367	-75000	0.00446763
-70000	0.00200615	-70000	0.00153689	-70000	-0.0305609	-70000	-0.0296831	-70000	-0.106078	-70000	-0.106525	-70000	-0.00254436	-70000	-0.00284652
-65000	-0.00295492	-65000	-0.00268648	-65000	-0.0281985	-65000	-0.0275788	-65000	-0.104681	-65000	-0.101766	-65000	-0.0123213	-65000	-0.0106187
-60000	-0.0101301	-60000	-0.00897234	-60000	-0.0244109	-60000	-0.024018	-60000	-0.100426	-60000	-0.0951489	-60000	-0.0211319	-60000	-0.016988
-55000	-0.0139139	-55000	-0.0123955	-55000	-0.0188772	-55000	-0.0185117	-55000	-0.0849645	-55000	-0.0774326	-55000	-0.027307	-55000	-0.0222398
-50000	-0.0175799	-50000	-0.0158668	-50000	-0.0117323	-50000	-0.0112847	-50000	-0.0673404	-50000	-0.0610355	-50000	-0.0315779	-50000	-0.0275971
-45000	-0.0200656	-45000	-0.019085	-45000	-0.00208795	-45000	-0.00154172	-45000	-0.0463475	-45000	-0.0416241	-45000	-0.0312782	-45000	-0.0292374
-40000	-0.0210861	-40000	-0.0205205	-40000	0.0105602	-40000	0.0111464	-40000	-0.0194255	-40000	-0.0151773	-40000	-0.0300024	-40000	-0.0301607
-35000	-0.0227838	-35000	-0.0227346	-35000	0.0268059	-35000	0.0273979	-35000	0.0131915	-35000	0.0176596	-35000	-0.026446	-35000	-0.0281079
-30000	-0.0213012	-30000	-0.0206773	-30000	0.0471587	-30000	0.0478649	-30000	0.0559149	-30000	0.0614823	-30000	-0.022518	-30000	-0.0249137
-25000	-0.0196814	-25000	-0.019917	-25000	0.0719266	-25000	0.0726444	-25000	0.096383	-25000	0.102057	-25000	-0.0200432	-25000	-0.0249592
-20000	-0.0104457	-20000	-0.0104621	-20000	0.100474	-20000	0.101295	-20000	0.146709	-20000	0.151908	-20000	-0.00651319	-20000	-0.0116115
-15000	0.00156455	-15000	0.00232992	-15000	0.130795	-15000	0.131754	-15000	0.206113	-15000	0.212667	-15000	0.00516067	-15000	0.00083693
-10000	0.0146475	-10000	0.0164057	-10000	0.160383	-10000	0.161427	-10000	0.258702	-10000	0.26605	-10000	0.0161367	-10000	0.013789
-5000	0.0264672	-5000	0.0286291	-5000	0.181107	-5000	0.181999	-5000	0.299	-5000	0.306043	-5000	0.0274005	-5000	0.026
0	0.033168	0	0.0356957	0	0.184736	0	0.18535	0	0.308631	0	0.319121	0	0.0305492	0	0.0289568
5000	0.0292131	5000	0.0319857	5000	0.170237	5000	0.170777	5000	0.285362	5000	0.298681	5000	0.0296954	5000	0.0280959
10000	0.0192756	10000	0.0231475	10000	0.14308	10000	0.143546	10000	0.235624	10000	0.251184	10000	0.0222974	10000	0.02194
15000	0.0140266	15000	0.0175584	15000	0.113265	15000	0.113612	15000	0.187837	15000	0.20339	15000	0.0201391	15000	0.0196571
20000	0.0125553	20000	0.0155164	20000	0.0841106	20000	0.0841508	20000	0.142681	20000	0.159837	20000	0.0238849	20000	0.0238729
25000	0.0109939	25000	0.0135666	25000	0.0575724	25000	0.0574235	25000	0.0964255	25000	0.115645	25000	0.0261511	25000	0.0258609
30000	0.0121363	30000	0.0150184	30000	0.0349488	30000	0.0348464	30000	0.0589645	30000	0.0776596	30000	0.0305492	30000	0.031048
35000	0.0169846	35000	0.0183217	35000	0.0168008	35000	0.0167257	35000	0.0346241	35000	0.0475319	35000	0.0385132	35000	0.0387314
40000	0.0200881	40000	0.0214027	40000	0.00270704	40000	0.00271784	40000	0.0132837	40000	0.0246596	40000	0.0435755	40000	0.0443141
45000	0.0244293	45000	0.0254057	45000	-0.00849503	45000	-0.00836795	45000	-0.00402837	45000	0.0059078	45000	0.0482302	45000	0.0493118
50000	0.0307459	50000	0.0315902	50000	-0.0166597	50000	-0.0163998	50000	-0.018766	50000	-0.00966667	50000	0.0525564	50000	0.0523717
55000	0.0346547	55000	0.034373	55000	-0.0226936	55000	-0.0223016	55000	-0.0339645	55000	-0.0258723	55000	0.0546787	55000	0.0532062
60000	0.0358186	60000	0.0352684	60000	-0.0268867	60000	-0.026517	60000	-0.0513759	60000	-0.0453901	60000	0.0558058	60000	0.0530456
65000	0.0355799	65000	0.0359457	65000	-0.0296518	65000	-0.0291667	65000	-0.0577943	65000	-0.0570284	65000	0.0521055	65000	0.0515132
70000	0.0351721	70000	0.0365092	70000	-0.03091	70000	-0.0303121	70000	-0.0653475	70000	-0.0652482	70000	0.0469664	70000	0.047729
75000	0.0330348	75000	0.0354324	75000	-0.0307264	75000	-0.0299835	75000	-0.0723546	75000	-0.0736809	75000	0.0374868	75000	0.0415228
80000	0.0329959	80000	0.0356803	80000	-0.0292228	80000	-0.0283787	80000	-0.0788227	80000	-0.0792199	80000	0.0390048	80000	0.0435252
85000	0.0329969	85000	0.0352008	85000	-0.0268841	85000	-0.0258894	85000	-0.0752695	85000	-0.0772766	85000	0.0348801	85000	0.040211
90000	0.0313648	90000	0.0334119	90000	-0.0237188	90000	-0.0225003	90000	-0.0727447	90000	-0.0771277	90000	0.0342398	90000	0.0403861
95000	0.0310164	95000	0.0325738	95000	-0.0196749	95000	-0.0181852	95000	-0.0664752	95000	-0.0738511	95000	0.0355204	95000	0.0417458
100000	0.0320891	100000	0.0320102	100000	-0.0149351	100000	-0.0132867	100000	-0.0499362	100000	-0.0600922	100000	0.0345204	100000	0.0394125
105000	0.0319754	105000	0.0297223	105000	-0.00936108	105000	-0.00739631	105000	-0.0414397	105000	-0.0532979	105000	0.0366523	105000	0.0376811
110000	0.0304969	110000	0.0269016	110000	-0.00268608	110000	-0.000496337	110000	-0.0324255	110000	-0.0472128	110000	0.0321823	110000	0.0324125
115000	0.0286742	115000	0.0248289	115000	0.00534784	115000	0.00765587	115000	-0.0224468	115000	-0.0358369	115000	0.0307866	115000	0.0298513
120000	0.0262797	120000	0.022417	120000	0.0141855	120000	0.0166408	120000	-0.0143688	120000	-0.027234	120000	0.0301511	120000	0.0302494
125000	0.0230184	125000	0.0200184	125000	0.0234323	125000	0.0260244	125000	-0.00712057	125000	-0.0172128	125000	0.0253693	125000	0.0251439
130000	0.0195871	130000	0.0175154	130000	0.0333406	130000	0.0360426	130000	0.00206383	130000	-0.00647518	130000	0.0223525	130000	0.0223957
135000	0.0170686	135000	0.0151414	135000	0.0433788	135000	0.0462333	135000	0.0187589	135000	0.00778723	135000	0.0184005	135000	0.018048
140000	0.0139252	140000	0.0125184	140000	0.0526299	140000	0.0556218	140000	0.0385319	140000	0.0252695	140000	0.00782014	140000	0.00991367
145000	0.0110615	145000	0.0103432	145000	0.0596711	145000	0.0627443	145000	0.0505106	145000	0.0341702	145000	0.00161391	145000	0.00576499
150000	0.00629508	150000	0.00565369	150000	0.0622335	150000	0.0652382	150000	0.0495674	150000	0.0321986	150000	-0.00716547	150000	-0.00264988
155000	0.00066291	155000	8.5041e-05	155000	0.0607508	155000	0.0637215	155000	0.0429787	155000	0.0283972	155000	-0.0143285	155000	-0.0115396
160000	-0.00588217	160000	-0.00648156	160000	0.0569291	160000	0.0598901	160000	0.0272695	160000	0.0173901	160000	-0.0198249	160000	-0.0183645
165000	-0.0134662	165000	-0.0140133	165000	0.0533891	165000	0.056338	165000	0.0102128	165000	0.00559574	165000	-0.0282398	165000	-0.0271175
170000	-0.017084	170000	-0.0185184	170000	0.0507764	170000	0.0536311	170000	0.000120567	170000	-0.000574468	170000	-0.0288417	170000	-0.0301439
175000	-0.0224385	175000	-0.0246045	175000	0.0485883	175000	0.0513592	175000	-0.012539	175000	-0.0135674	175000	-0.0305156	175000	-0.033753
180000	-0.0250133	180000	-0.0270953	180000	0.0468293	180000	0.0495425	180000	-0.0238582	180000	-0.0255957	180000	-0.0291175	180000	-0.0334077
185000	-0.0248832	185000	-0.026957	185000	0.045542	185000	0.0480823	185000	-0.0295957	185000	-0.033766	185000	-0.0267218	185000	-0.0301847
190000	-0.0233309	190000	-0.0247982	190000	0.0443782	190000	0.0468462	190000	-0.0421489	190000	-0.0438652	190000	-0.0207722	190000	-0.0243957
195000	-0.0167234	195000	-0.0184949	195000	0.043653	195000	0.0461437	195000	-0.0506312	195000	-0.0498085	195000	-0.0122734	195000	-0.0162998
200000	-0.00978176	200000	-0.0127879	200000	0.0431661	200000	0.0457244	200000	-0.0526809	200000	-0.0525745	200000	-0.00414868	200000	-0.00851559
205000	-0.00320389	205000	-0.00644365	205000	0.0428148	205000	0.0453387	205000	-0.0499858	205000	-0.0489574	205000	0.00235252	205000	-0.000323741
210000	0.00184836	210000	-0.000506148	210000	0.0421129	210000	0.0446494	210000	-0.0498936	210000	-0.0470426	210000	0.00963309	210000	0.00805516
215000	0.00519877	215000	0.00470697	215000	0.0414886	215000	0.0440635	215000	-0.047922	215000	-0.0438156	215000	0.0135228	215000	0.0132734
220000	0.0103043	220000	0.0109293	220000	0.0412197	220000	0.0438813	220000	-0.0379149	220000	-0.0313901	220000	0.021235	220000	0.0204197
225000	0.0145963	225000	0.015542	225000	0.0409435	225000	0.0435793	225000	-0.0225532	225000	-0.0155816	225000	0.0237986	225000	0.0226547
230000	0.0172746	230000	0.0190932	230000	0.0411688	230000	0.0437073	230000	-0.0143617	230000	-0.00505674	230000	0.028	230000	0.026295
235000	0.0187654	235000	0.0206855	235000	0.0416231	235000	0.0439591	235000	-0.00251064	235000	0.00732624	235000	0.0283165	235000	0.0269712
240000	0.0263381	240000	0.0272439	240000	0.0415559	240000	0.0438414	240000	0.0221844	240000	0.031	240000	0.0343837	240000	0.0317578
245000	0.0298176	245000	0.0303381	245000	0.0414758	245000	0.0437297	245000	0.0323759	245000	0.0403617	245000	0.0390024	245000	0.0362758
250000	0.0341209	250000	0.0336568	250000	0.0411165	250000	0.0433503	250000	0.0513121	250000	0.0549362	250000	0.0407674	250000	0.0377602
Fig.3f
Pol2_WT_Ctrl	Pol2_WT_E2	Pol2_KD_Ctrl	Pol2_KD_E2	Pol2ser2_WT_Ctrl	Pol2ser2_WT_E2	Pol2ser2_KD_Ctrl	Pol2ser2_KD_E2
17.81	17.17	7.3	16.23	13.22	24.02	18.27	20.5
8.04	2.58	8.18	5.89	34.2	55.31	27.71	44.22
8.04	2.58	8.18	5.89	34.2	55.31	27.71	44.22
57.77	48.25	27.34	26.97	58.86	118.17	41.22	71.61
21.52	5.79	11.94	5.58	45.55	72.39	31.2	36.14
72.66	37.64	44.14	35.65	21.96	36.07	8.75	22.58
63.45	40.68	34.09	26.87	12.21	19.23	21.52	12.95
14.75	13.53	18.89	17.23	18.36	33.97	21.74	23.91
22.74	20.58	24.85	31.63	20.54	46.93	15.04	34.89
15.36	19.94	22.86	14.88	16.1	21.48	13.93	15.91
205.9	357.71	130.23	75.35	178.26	134	116.44	124.26
12.29	15.44	13.42	9.76	9.99	19.78	13.37	15.3
15.36	7.07	11.93	6.97	14.99	19.22	8.36	7.34
12.9	13.51	16.9	20.93	16.1	22.61	23.4	20.81
24.58	15.44	4.97	12.09	17.21	39.01	8.36	19.58
108.79	42.46	52.68	146.52	54.97	223.34	46.24	228.93
37.01	27.04	20.67	24.36	26.6	26.68	17.33	11.66
17.82	17.37	9.94	10.23	33.87	45.23	37.88	30.6
81.75	132.58	48.23	43.75	49.99	51.47	36.78	55.11
53.47	61.76	37.77	23.25	28.88	42.4	21.17	29.99
8.75	6.56	13.44	10.06	23.12	28.95	31.92	36.28
33.8	30.23	25.35	25.11	2.78	18.65	8.91	15.91
17.2	16.08	10.93	13.95	13.88	18.09	18.94	26.32
272.18	69.66	103.75	81.14	139.99	200.58	83.98	100.08
24.68	13.71	6.79	22.72	22.52	39.36	18.53	39.26
32.65	28.34	14.42	23.74	11.67	23.19	16.72	21.5
9.84	15.12	23.75	16.85	16.6	29.38	14.35	15.81
7.99	14.79	11.43	7.44	41.65	39.01	20.05	16.52
360.79	384.73	127.74	165.13	239.35	839.1	243.48	768.83
338.67	259.91	105.87	124.66	209.92	961.8	210.6	784.75
26.42	24.44	7.45	23.25	20.54	24.31	19.5	20.81
88.5	60.47	40.75	44.19	44.42	75.2	43.45	66.1
12.29	16.08	10.44	13.48	22.21	32.22	31.75	19.58
12.9	23.16	16.9	14.42	20.55	19.79	35.65	29.38
16.59	27.02	25.84	13.02	29.99	37.88	41.78	42.23
65.24	71.48	42.34	34.04	54.32	45.48	53.58	45.49
47.93	28.85	34.87	32.64	43.86	37.99	33.29	40.78
34.5	40.01	20.72	35.06	38.67	18.86	27.49	40.13
691.48	308.17	330.54	292.12	378.18	370.35	351.57	440.73
66.99	37.95	32.8	35.35	118.28	246.52	108.09	222.2
64.53	39.89	32.8	37.21	79.96	171.89	67.41	165.88
34.42	12.22	30.32	18.14	37.2	56.54	35.65	56.92
25.81	37.31	36.28	32.56	73.3	111.95	80.78	145.07
14.76	3.26	21.46	14.49	18.02	19.81	36.46	48.57
12.9	5.14	17.39	22.79	35.54	46.36	32.31	44.07
196.93	112.97	80.59	75.59	184.55	319.27	167.23	245.46
31.24	18.3	30.35	27.82	64.01	221.27	105.94	191.56
41.17	46.96	27.33	26.97	34.43	23.74	33.98	43.46
145.67	39.88	71.57	113.96	72.19	100.64	73.54	131.6
20.19	18.05	17.65	9.03	15.13	15.78	11.82	20.33
19.88	22.18	11.35	10.61	14.86	19.02	14.76	25.15
55.93	16.72	33.3	45.12	29.43	52.01	27.3	48.35
7.99	2.57	10.44	20.93	9.44	15.83	18.94	15.3
29.5	23.8	16.4	20.93	38.87	46.93	27.3	42.84
64.69	30.27	62.34	29.86	65.02	78.1	45.74	59.43
18.44	18.65	11.93	8.37	12.21	26.57	20.05	10.4
18.44	18.65	11.93	8.37	12.21	26.57	20.05	10.4
11.08	16.13	6.48	8.85	9.48	22.11	19.11	17.18
55.93	74.62	65.61	54.89	53.86	126.09	65.18	108.95
41.79	21.23	26.34	24.65	16.1	42.4	23.4	36.11
86.05	134.46	46.22	19.07	56.64	52.02	22.28	20.81
37.01	38.87	20.87	17.54	15.05	12.08	12.25	10.19
41.79	33.45	17.89	26.05	11.1	19.79	10.58	7.34
127.23	163.41	43.24	36.74	34.98	49.75	31.2	23.26
85.14	72.5	36.37	53.67	11.13	26.08	15.64	15.33
62.69	42.46	32.3	36.75	4.44	23.74	14.48	9.79
63.3	39.88	40.75	41.86	33.32	57.67	39	39.17
60.85	54.68	45.23	35.35	91.07	156.06	95.27	127.32
410.58	423.98	226.66	150.25	455.38	624.8	465.79	495.82
28.88	18.65	15.41	8.83	19.43	25.44	18.94	13.46
21.51	23.8	20.87	28.83	21.1	28.83	35.1	20.81
38.1	59.18	34.79	29.3	36.09	46.36	30.64	37.34
26.42	22.52	15.9	26.97	19.43	15.26	35.1	24.48
25.19	24.45	14.41	26.51	23.32	19.78	36.77	26.32
8.02	14.39	14.54	18.97	11.42	11.56	21.23	21.26
39.97	24.77	27.64	21.03	5.01	14.95	9.67	14.75
108.79	69.48	28.33	39.07	18.32	24.31	17.27	11.63
56.94	49.13	18.89	33.48	14.67	15.89	15.3	23.44
156.92	112.27	66.37	57.64	71.27	153.3	48.16	79.54
180.09	151.19	81.02	93.03	59.42	113.65	47.35	86.92
57.16	70.12	55.66	23.72	56.09	65.58	49.58	64.88
42.4	31.52	12.92	26.98	37.2	79.72	65.74	57.54
18.43	29.59	13.42	26.98	54.98	123.82	27.85	75.9
542.81	415.91	133.09	85.2	189.41	154.08	159.63	115.97
221.27	140.89	62.62	36.28	74.41	74.63	61.84	71.61
104.49	57.9	57.16	43.26	42.76	59.36	53.48	45.9
365.1	221.31	134.2	87.91	131.61	115.34	120.34	123.03
42.8	45	15.46	15.76	19.17	28.51	10.56	13.05
18.48	32.23	15.96	12.59	13.88	24.31	7.81	15.96
20.28	32.16	17.89	27.44	16.1	22.61	20.05	29.99
19.66	33.45	12.42	14.42	16.66	29.96	23.95	22.64
27.65	18.01	24.85	17.67	49.42	60.5	57.38	58.15
30.59	18.19	23.43	13.62	47.48	61.64	53.44	46.8
36.87	34.74	33.3	22.79	27.21	35.05	27.85	30.6
22.74	28.95	18.89	23.72	15.55	29.4	34.54	26.93
22.74	28.95	18.89	23.72	15.55	29.4	34.54	26.93
14.75	19.94	8.95	28.37	18.32	40.7	22.28	59.37
28.88	14.15	11.93	23.72	13.32	14.13	18.94	11.63
120.98	59.48	64.8	47.58	77.49	84.01	83.87	109.36
17.21	16.72	26.34	17.67	17.21	68.98	21.17	64.27
20.89	7.07	17.39	8.37	49.42	84.81	39.55	53.25
157.96	312.03	106.37	81.4	296	273.1	263.54	289.53
14.14	14.17	35.3	45.15	31.12	133.52	44.59	88.18
64.93	28.98	45.66	41.99	63.66	98.58	72.91	68.48
47.32	27.02	40.26	44.19	32.76	57.1	46.24	42.84
34.41	37.31	22.86	31.16	28.87	70.67	15.04	98.55
36.87	14.79	19.38	15.81	64.42	88.2	27.85	105.89
17.82	10.93	7.45	12.09	10.55	13	20.05	18.36
18.67	9.66	10.81	13.18	15.68	20.79	15.16	15.46
20.28	5.79	23.36	27.44	27.21	219.95	16.71	35.5
25.81	34.09	28.83	33.49	40.54	22.05	36.77	44.68
354.03	507.62	184.41	123.26	196.03	182.06	172.16	211.79
28.88	39.24	28.83	26.51	21.65	33.35	23.95	36.72
16.77	19.27	20.66	15.2	21.28	27	48	52.53
28.88	37.95	43.74	31.16	31.65	62.76	44.57	36.72
41.18	47.6	35.29	39.53	43.87	62.76	69.09	70.39
346.66	216.81	182.42	140.48	88.29	122.69	131.49	189.14
39.85	28.03	20.54	22.42	19.12	49.25	42.02	34.65
40.96	27.9	20.44	19.82	18.95	49.03	38.9	36.97
50.39	46.32	49.2	40.47	34.98	38.44	26.18	37.95
350.35	393.09	222.68	123.73	409.28	290.06	343.77	274.84
12	19.58	19.35	13.45	32.57	43.04	36.44	42.04
23.96	14.15	17.89	13.02	127.72	186.02	76.88	160.37
22.12	18.65	22.86	19.53	8.33	14.7	11.7	12.85
12.29	10.29	25.84	26.04	26.65	154.36	23.95	108.95
22.73	11.58	11.93	22.79	27.76	102.34	12.25	47.74
100.18	36.02	72.57	90.71	77.74	177.54	71.31	101.61
57.77	38.6	29.82	54.42	57.2	286.11	54.6	238.11
23.35	20.58	22.86	41.4	74.97	371.49	60.73	401.55
25.2	23.16	22.86	40	71.63	360.18	58.5	381.35
122.92	156.98	66.1	51.63	103.84	195.07	108.09	188.53
12.29	26.37	19.38	11.62	9.99	22.05	5.01	23.87
24.51	17.64	15.48	14.68	18.38	24.05	22.99	23.83
27.04	23.16	26.84	28.37	26.65	48.06	32.31	23.87
21.51	21.23	19.88	29.77	22.21	33.92	26.18	31.82
16.68	16.79	7.51	18.32	25.1	37.21	27.65	24.1
83.1	55.28	41.24	39.22	47.98	56.23	47.13	50.81
809.49	795.2	342.97	240.96	488.14	521.33	469.13	456.65
868.5	849.25	377.27	257.24	522.02	563.17	507.58	492.76
831.62	779.12	363.35	254.44	533.68	595.96	490.87	503.78
34.41	24.44	32.3	15.81	13.88	15.26	19.5	20.81
15.06	20.85	11.32	8.42	30.5	24.62	28.04	29.58
19.17	20.01	15.53	6.08	65.1	85.53	38.86	60.14
35.05	43.13	35.79	20.02	76.2	75.27	69.69	60.64
136.24	164.05	58.58	66.37	125.61	197.49	145.59	161.12
33.19	28.3	25.84	33.49	25.54	66.72	25.07	55.09
124.15	54.68	67.59	62.79	93.29	93.86	62.4	61.82
89.12	48.25	80.02	66.05	124.39	258.4	99.73	164.05
143.21	89.42	49.7	50.23	102.18	139.66	78	57.53
39.33	44.39	48.71	41.4	62.2	67.28	56.83	60.59
18.65	22.67	15.07	30.97	57	52.36	47.2	59.82
13.16	12.9	12.95	10.86	6.14	12.54	18.62	7.55
106.33	121.59	68.59	48.84	65.53	77.46	54.6	45.9
111.25	120.95	115.31	74.89	276	250.48	231.22	227.1
11.68	6.43	9.94	10.7	7.77	4.52	13.37	6.73
17.21	12.22	13.42	13.02	22.21	19.78	16.71	17.75
75.6	68.84	44.73	35.81	34.98	39.01	32.31	27.54
40.56	58.54	18.39	21.86	27.21	28.83	17.27	23.26
44.86	23.16	26.84	29.3	14.44	22.61	17.27	20.2
44.25	23.8	22.86	30.7	14.43	21.48	16.71	20.2
44.23	45.01	35.89	29.25	60.52	44.36	37.46	40.35
17.82	25.14	8.96	12.15	24.5	71.63	12.28	92.8
323.92	304.31	117.3	119.54	153.27	259.53	112.54	140.78
23.35	11.58	19.88	29.3	13.88	12.44	5.01	10.4
23.35	11.58	19.88	29.3	13.88	12.44	5.01	10.4
30.01	29.33	18.54	38.03	10.68	15.91	13.66	12.39
52.24	43.1	50.2	36.28	10.55	23.18	25.07	16.52
359.26	197.87	186.71	240.44	187.16	347.87	155.91	347.72
148.74	92	101.89	113.5	79.41	182.63	102.51	216.08
102.34	85.27	65.59	73.83	128.44	214.17	109.26	195.6
164.28	130.42	78.47	93.02	117.95	242.75	104.85	207.06
54.08	25.09	45.23	50.7	93.85	169.06	101.96	160.38
54.08	25.09	45.23	50.7	93.85	169.06	101.96	160.38
53.47	48.25	38.27	47.44	100.51	109.69	83.57	119.36
53.47	48.25	38.27	47.44	100.51	109.69	83.57	119.36
86.66	57.9	71.57	55.81	149.94	141.92	141.52	154.86
143.82	66.26	91.45	80.47	182.7	171.32	179.4	176.9
198.53	117.09	98.41	67.91	149.94	124.96	148.76	139.56
234.79	137.03	112.83	90.24	139.94	139.66	137.62	132.22
127.84	62.4	85.49	79.54	54.98	78.59	47.91	56.92
36.64	44.93	32.65	59.6	14.94	12.61	13.96	16.69
22.12	21.87	50.69	50.7	27.21	53.14	44.57	78.35
23.97	23.16	46.22	48.84	28.32	54.84	44.01	76.51
405.41	517.69	175.25	118.8	320.93	679.32	310.35	751.28
85.72	71.71	50.59	77.39	253.95	571.63	266.64	573.16
122.76	71.1	58.97	92.67	253.43	554.28	266.62	600.27
303.08	144.93	166.79	408.39	348.45	929.07	360.09	911.28
35.12	8.38	20.45	26.07	15.6	19.29	18.99	23.38
51.01	38.6	47.71	27.44	32.76	18.09	47.91	44.07
97.72	54.04	61.63	54.42	41.09	54.84	35.1	37.33
101.41	57.26	63.62	55.82	43.87	56.54	39.55	41.01
21.42	23.1	15.41	32.37	33.58	32.84	18	21.61
166.86	266.74	82.61	66.23	92.72	117.92	69.9	108.67
90.96	89.42	64.12	51.16	41.65	42.97	36.21	52.64
140.13	119.66	131.22	75.82	93.29	93.29	97.5	99.16
137.68	109.37	121.78	70.23	93.29	94.42	94.71	102.22
329.85	247.23	274.2	185.69	199.38	254.82	226.24	345.03
406.19	529.63	278.54	380.2	464.66	689.44	433.15	802.77
332.67	444.91	249.24	329.03	670.21	987.3	638.7	1117.72
157.35	170.49	147.13	136.3	659.83	984	630.8	1102
181.95	231.54	110.57	137.41	224.59	432.79	207.82	504.87
164.72	176.28	89.96	145.6	311.54	529.24	291.95	632.94
41.18	35.38	35.29	41.86	238.24	495.32	254.06	585.19
114.32	198.15	109.85	57.67	303.21	504.93	276.91	445.02
116.16	193.01	106.86	55.81	278.22	473.83	258.52	411.96
31.38	28.98	26.88	36.81	194.02	328.78	184.01	295.3
30.11	10.93	27.33	18.6	26.1	24.31	16.71	17.75
43.63	23.16	30.32	20	22.21	27.7	20.05	20.2
74.75	52.1	32.16	30.7	79.19	94.58	36.4	58.51
14.44	18.27	14.7	16.92	10.1	13.04	14.75	5.71
31.4	32.23	28.42	21.93	21.76	8.53	18.45	18.47
31.4	30.3	28.92	22.86	22.87	9.1	18.45	19.7
14.75	29.59	12.92	18.6	23.32	48.62	27.86	57.53
17.1	9.85	13.66	17.21	73.63	106.14	60.49	93.49
43.02	33.45	44.23	26.51	39.42	39.01	23.4	31.82
43.02	33.45	44.23	26.51	39.42	39.01	23.4	31.82
26.62	22.98	27.99	18.65	35.94	44.27	28.08	39.68
14.82	16.8	26.09	20.52	30.75	35.19	45.93	26.47
82.97	88.78	58.15	41.39	40.54	41.27	46.8	46.52
352.68	184.27	207.93	158.62	80.48	80.76	115.75	122.32
17.73	14.42	20.33	25.99	20.13	14.39	7.83	18.67
31.42	25.76	38.81	36.35	17.26	34.56	20.08	20.83
24.58	39.88	25.35	24.65	77.74	107.99	75.21	93.04
25.67	28.26	25.5	28.5	30.93	32.7	33.15	20.44
13.17	7.98	11.52	17.74	25.47	29.39	15.45	31.48
51.2	42.77	44.26	53.13	47.45	50.42	28.45	49.38
68.22	49.53	45.23	37.21	43.31	37.88	28.97	45.9
22.31	27.9	17.95	20.74	17.11	28.33	26.91	24.21
22.26	29.13	17.39	18.76	19.84	26.45	29.1	24.13
28.88	32.8	28.33	26.05	21.1	30.53	13.37	30.6
31.35	17.63	22.04	15.12	11.29	38.96	27.46	27.75
20.28	22.51	31.31	31.16	12.77	33.36	26.18	29.38
94.65	41.82	66.6	47.91	44.42	72.94	57.38	48.35
815.02	712.85	508.99	378.18	678.07	700	635.73	813.52
575.31	603.48	268.41	332.6	522.58	780.86	441.83	782.3
15.36	19.3	21.37	21.86	72.19	154.36	78.56	184.25
122.25	53.24	45.97	33.34	63.24	134.33	68.8	112.91
22.12	22.51	16.9	21.86	41.09	24.31	22.28	47.13
23.96	17.37	20.87	9.3	45.53	56.54	54.04	42.84
25.19	24.44	24.85	12.55	44.98	52.02	46.8	33.66
469.59	417.54	248.53	260.49	288.22	377.71	281.37	367.27
679.18	613.77	356.89	348.41	443.16	489.1	438.49	553.98
543.96	526.91	416.54	338.18	942.42	978.2	858.6	1055.31
14.87	16.59	11.89	20.02	16.56	25.89	14.79	15.48
755.8	525.08	362.24	308.93	388.7	452.75	340.62	405.86
51.62	50.82	21.87	52.56	23.32	32.23	18.94	40.4
46.19	35.41	38.3	23.38	31.89	52.27	28.57	52.23
15.52	11.66	5.52	15.71	18.41	25.03	8.01	14.56
121.7	100.36	68.59	58.14	113.84	144.75	106.97	155.48
41.79	19.94	20.38	24.65	79.41	118.73	54.04	88.75
33.18	16.08	9.94	23.72	29.43	27.14	20.61	21.42
312.24	501.82	241.57	160.48	130.5	158.88	146.53	165.27
57.77	54.04	43.24	57.21	94.96	143.05	81.34	130.99
115.09	35.87	39.32	64.01	28.34	30.68	15.59	14.53
14.75	27.02	10.93	18.14	31.65	40.14	20.05	23.87
94.04	37.95	67.59	71.17	60.53	135.7	39	96.71
66.38	30.88	31.81	51.16	108.29	206.38	61.28	124.87
20.89	14.15	16.4	24.65	7.22	36.75	21.17	14.69
17.2	9	18.89	18.14	22.21	28.27	24.51	21.42
28.63	14.95	21.68	28.27	12.39	13.09	16.24	25.9
26.42	30.88	14.41	27.9	230.46	723.19	249.05	711.91
23.35	16.08	17.89	17.67	235.46	662.12	178.29	659.87
7.68	8.2	4.49	10.2	32.6	50.98	33.18	28.23
108.62	92.08	100.91	48.66	49.91	87.65	48.42	52.5
63.96	56.01	30.34	27	27.77	47.52	18.38	28.16
84.2	30.88	22.86	48.37	44.42	59.36	42.34	44.07
48.55	16.08	37.27	29.77	25.54	22.61	26.18	22.64
163.69	83.84	134.94	89.52	58.37	46.41	103.14	107.88
19.11	12.4	14.52	24.72	11.06	17.11	6.1	4.9
60.24	39.89	45.23	47.44	16.66	41.84	32.87	42.85
103.87	76.56	56.16	48.37	39.98	87.64	33.98	93.04
99.57	76.56	56.16	48.37	36.09	87.64	31.2	89.98
45.48	33.45	31.31	17.21	37.76	43.53	57.38	42.23
31.96	17.37	17.39	36.74	25.54	38.45	38.44	39.78
34.41	36.02	25.35	35.35	35.54	38.44	38.44	42.84
32.28	26.19	17.98	19.07	30.62	67.28	32.15	21.47
46.71	28.95	33.8	26.04	22.21	59.37	36.77	47.74
22.74	18.01	8.45	13.48	261.56	624.8	234.01	531.94
22.74	12.86	10.44	16.74	288.77	655.34	241.25	596.83
49.17	41.17	34.29	26.05	69.41	92.73	74.66	61.21
205.29	126.09	70.08	54.42	96.62	104.6	91.37	108.95
33.24	38.05	34.83	38.19	40.66	51.6	55.44	58.38
114.32	92.64	82.01	66.05	71.08	61.63	72.99	81.41
132.76	143.47	101.4	42.79	62.19	69.55	69.09	77.12
47.94	50.82	48.21	31.63	58.31	96.68	64.07	67.94
17.2	20.58	17.89	33.49	59.97	94.99	55.16	80.18
138.29	113.87	99.9	53.95	24.99	36.18	46.24	47.13
19.66	15.44	26.34	27.44	13.88	11.87	24.51	16.52
18.27	25.36	16.25	36.41	8.15	7.54	9.74	6.22
26.42	27.66	25.35	37.68	36.65	184.89	56.27	267.5
63.3	39.88	45.72	47.44	26.65	23.74	25.62	37.95
60.61	60.13	42.24	34.42	90.4	131.38	78.95	96.13
38.92	20.71	35.5	40.57	24.11	38.72	27.08	22.83
38.92	20.71	35.5	40.57	24.11	38.72	27.08	22.83
65.76	45.03	27.33	25.11	24.99	53.14	20.05	38.56
17.2	9.65	21.37	12.55	22.21	11.3	9.47	13.46
27.04	28.3	26.84	27.44	23.32	35.62	16.15	24.48
23.35	19.94	10.44	13.95	49.98	72.94	45.68	44.68
20.89	26.37	16.4	17.67	61.08	79.16	59.61	62.43
44.86	40.53	34.29	30.7	32.76	47.49	47.35	66.72
68.84	45.67	37.27	28.84	36.09	43.53	39.55	64.27
83.59	54.68	46.72	27.44	40.54	39.01	35.1	56.31
16.13	12.32	15.16	14.58	9.67	45.71	8.4	16.02
748.02	651.73	305.19	166.53	288.78	302.5	265.76	271.78
31.34	37.95	34.29	21.86	83.3	111.38	62.4	92.43
203.44	48.89	95.93	56.75	44.98	15.83	56.83	31.21
20.28	30.88	34.29	38.14	16.1	13	16.71	16.52
277.82	128.67	129.23	82.33	68.3	44.1	78	75.29
92.81	41.81	45.72	26.97	21.1	28.83	30.64	24.48
86.66	45.03	76.05	41.86	22.77	19.22	26.74	28.77
86.05	44.39	68.09	40.93	37.2	23.18	27.3	36.72
118.62	69.48	32.8	35.35	18.88	16.39	20.05	12.85
86.66	37.31	46.22	41.86	28.87	31.66	32.87	21.42
102.64	42.46	44.73	33.95	22.77	36.75	20.61	20.2
69.45	52.75	37.77	27.91	26.1	31.66	18.38	33.66
45.48	30.88	31.81	26.51	13.32	22.05	14.48	20.2
20.89	22.51	27.33	20.93	27.76	18.65	15.6	15.91
118.62	83.63	48.71	32.09	43.87	41.84	34.54	42.84
23.35	14.15	23.86	17.67	10.55	11.87	17.27	7.96
90.35	30.23	69.09	151.64	37.76	126.09	46.24	146.29
376.16	369.29	164.03	126.52	119.39	137.39	191.66	151.19
36.87	26.37	38.77	35.35	41.65	51.45	33.42	53.25
20.89	14.79	24.85	16.74	23.32	29.96	22.84	22.64
62.35	57.95	36.13	35.52	107.41	160.61	68.01	97.4
109.49	119.16	114.46	104.29	281.9	417.15	335.86	568.09
1083.01	1051.26	664.57	494.48	754.16	854.93	756.63	959.82
84.2	65.62	27.83	66.51	95.51	297.98	74.66	215.47
23.97	10.93	14.91	29.76	185.48	439.9	104.74	209.96
86.62	39.76	57.73	68.25	67.64	66.51	44.63	67.4
66.06	53.6	62.26	45.35	28.84	47.21	29.24	41.5
89.12	66.9	37.28	53.02	27.21	54.28	30.64	44.07
89.12	63.69	31.31	52.56	27.77	51.45	29.52	48.35
19.66	19.94	26.84	35.35	19.43	23.74	27.29	27.54
10.45	16.73	14.92	15.35	12.22	10.74	20.61	12.86
23.35	13.51	20.38	27.44	5.55	64.46	11.7	46.52
25.2	21.23	24.35	26.04	20.54	100.64	21.72	67.33
15.98	8.36	30.82	19.54	5	6.78	6.69	7.96
17.2	10.93	32.3	18.14	5.55	6.78	7.24	5.51
27.65	22.51	23.86	20.46	17.21	113.08	18.38	101.61
13.52	10.93	6.46	15.34	22.77	91.03	22.84	76.51
15.36	10.29	8.45	17.67	17.21	107.43	23.4	82.63
90.96	51.46	59.64	64.19	38.87	126.09	40.67	82.63
17.57	13.25	43.78	20.29	29.74	20.22	13.51	17.69
63.92	32.81	67.59	65.12	82.74	138.53	83.01	141.4
233.07	124.56	68.04	186.82	90.87	217.83	90.78	204.96
77.44	43.1	26.84	37.67	68.86	86.5	57.38	59.37
15.48	22	20.5	11.64	45.66	49.5	45.33	73.68
270.77	117.62	148.29	124	91.35	126.98	117.32	126.72
34.41	21.23	19.38	13.02	63.3	61.06	58.5	55.7
43.02	40.53	46.22	30.7	46.64	84.24	54.04	57.53
488.64	337.76	173.97	172.11	558.12	622.54	385	468.28
238.49	227.76	135.7	138.62	391.53	402.59	252.96	347.09
215.12	100.36	93.44	82.8	184.93	195.63	131.49	176.29
56.88	65.82	50.3	30.09	23.02	59.96	19.71	26.54
22.12	25.09	27.33	24.65	36.09	88.77	30.08	33.66
44.67	38.73	29.58	24.43	74.56	171.64	72.47	113.27
36.26	18.01	24.85	30.23	37.76	48.06	52.37	65.49
7.99	16.08	11.93	10.23	29.98	34.49	21.17	19.58
26.74	43.91	35.69	26.4	97.11	191.3	125.65	186.96
26.6	31.95	18.55	20.05	77.23	215.15	87.28	238.69
26.42	27.66	19.38	17.67	73.3	74.63	49.03	88.14
85.12	36.15	28.55	37.79	180.73	152.52	149.95	153.07
108.17	86.85	55.17	91.63	184.37	315.51	155.45	218.53
82.97	72.69	50.2	42.79	41.09	61.63	45.68	44.07
503.39	287.58	215.22	190.72	178.81	236.35	204.48	241.17
354.65	189.14	148.12	139.08	114.95	160.01	140.4	169.55
102.76	111.47	69.63	58.66	83.43	103.63	92.09	98.77
25.2	27.18	22.31	40.05	44.19	46.4	52.18	47.44
30.73	28.3	43.74	34.88	121.06	132.87	106.42	97.94
297.49	370.58	77.54	61.4	174.93	140.22	118.11	133.44
99.87	61.43	69.64	63.12	86.42	81.97	72.77	69.55
51.01	27.02	47.21	43.72	42.2	47.49	47.91	41.01
506.47	404.68	262.45	182.34	328.21	506.06	316.47	492.15
48.29	61.87	29.19	23.46	47.78	36.28	41.17	57.82
70.49	61.35	50.13	40.63	97.77	117.53	122.32	112.44
20.28	11.58	32.81	21.4	18.33	23.19	22.29	26.32
36.43	18.26	25.43	33.92	20.87	51.37	27	44.61
7.99	14.15	8.95	11.62	8.33	13.56	22.84	17.75
11.67	13.51	10.93	12.55	8.33	15.83	19.49	17.14
23.35	8.36	12.42	13.95	9.99	26	35.1	23.87
20.28	7.72	9.94	16.74	7.77	27.14	29.53	25.7
21.51	25.09	8.95	9.3	11.66	50.88	22.84	32.44
192.79	89.47	71.39	70.24	64.61	96.97	80.31	113.6
216.3	210.16	106.46	83.43	107.45	144.38	113.99	141.29
33.93	70.32	28.42	34.05	100.25	183.22	78.24	158.5
101.56	49.23	84.47	81.93	41.76	48.1	46.38	96.12
439.29	519	191.99	145.71	402.82	436.25	310.55	373.04
84.82	142.82	48.21	49.3	92.74	100.64	57.38	97.32
168.81	143.84	120.96	111.55	107.06	172.21	118.35	182.98
14.13	14.15	28.33	33.49	24.98	38.44	12.25	18.97
65.94	78.05	19.93	31.67	21.11	91.79	17.27	42.33
497.91	472.99	181.05	138.37	586.55	949.45	453.48	591.61
422.92	424.74	147.75	120.69	478.82	839.19	379.37	494.9
19.05	23.16	11.43	19.53	9.99	14.7	5.01	14.69
14.13	17.37	50.2	15.35	8.88	2.83	17.27	15.3
19.19	16.35	26.47	25.09	3.89	6.19	10.66	4.87
19.29	13.92	18.46	21.84	7.95	10.21	10.03	15.91
62.07	29.59	64.12	43.72	14.44	30.53	30.64	20.2
26.42	25.73	24.35	17.67	6.66	1.13	6.68	4.28
27.65	25.73	24.85	20	7.21	1.13	7.24	4.28
35.49	25.99	35.77	20.64	59.02	50.04	55.14	52.57
72.03	60.86	34.29	24.8	42.69	70.5	28.36	59.92
26.87	15.86	17.29	13.82	54.23	60.97	53.72	67.74
74.37	79.77	37.77	28.83	77.74	121.56	88.03	104.67
148.74	62.4	60.63	49.3	113.84	216.56	93.04	189.76
20.89	24.44	16.9	15.81	112.17	317.77	81.34	269.33
19.66	12.22	11.93	23.72	42.2	59.93	21.73	26.93
148.21	44.4	78.06	44.2	68.33	49.77	88.63	50.21
32.12	15.79	23.12	21.42	31.56	51.53	36.54	50.08
27.04	18.01	8.95	8.37	29.98	34.49	18.94	22.03
23.97	14.79	8.95	10.23	28.32	28.83	20.05	20.81
18.43	10.93	14.91	7.44	17.77	31.09	25.62	30.6
18.43	18.01	19.88	17.67	31.65	59.93	22.28	52.03
35.95	13.23	24.65	20.16	29.46	39.09	22.37	31.56
10.45	14.15	15.9	13.02	17.77	19.22	23.4	28.15
9.22	13.51	10.93	9.76	18.32	24.31	26.74	30.6
15.97	21.23	20.38	9.3	22.76	24.31	43.45	23.26
Fig.4a
cluster0	cluster1	cluster2	cluster3	cluster4	cluster5	cluster6	cluster7	cluster8	cluster9
0.00053704	0.230368	0.485314	0.00235937	0.0717282	0.210764	0.815346	0.00159841	0.00884098	0.686803
0.0162007	0.187665	0.836226	0.0130428	0.362584	0.659253	0.768603	0.0519332	0.244944	0.585141
0.00229734	0.0518479	0.218291	0.00628281	0.0199664	0.0785774	0.504575	0.00398094	0.0190747	0.286897
0.00119342	0.166201	0.35603	0.00615026	0.025	0.104805	0.780068	0.0012365	0.0156837	0.672385
0.00050721	0.0640163	0.0821095	0.00204125	0.00486577	0.0193034	0.604564	0.00193015	0.0107787	0.275282
0.0182296	0.249717	0.219404	0.0290281	0.0392617	0.089593	0.811377	0.0347729	0.0995519	0.514518
0.0069517	0.458318	0.862928	0.0132283	0.625	0.760071	0.966487	0.0124555	0.0703645	0.870102
0.00319241	0.547275	0.729194	0.0218705	0.0590604	0.34358	0.930658	0.0125158	0.128739	0.869234
0.00978608	0.432394	0.0972408	0.0187689	0.00302013	0.0130088	0.920295	0.00793172	0.0992491	0.842
0.745741	0.733731	0.998442	0.289486	0.858977	0.992237	0.999339	0.9962	0.989706	0.951405
0.0232419	0.101958	0.929239	0.0382005	0.479782	0.87243	0.327307	0.0230412	0.207097	0.217876
0.185607	0.0999924	0.53449	0.049149	0.475923	0.524339	0.4155	0.746969	0.263897	0.130365
0.0945192	0.131131	0.814864	0.0522242	0.780453	0.822073	0.270422	0.181525	0.202253	0.167679
0.0222275	0.124178	0.337116	0.0331372	0.0591443	0.191041	0.0946974	0.0314253	0.109543	0.12883
0.0294179	0.0276623	0.742323	0.0173639	0.619044	0.736676	0.0561129	0.0368237	0.0563159	0.0362459
8.95e-05	0.00022674	0	0.00021208	0.00033557	0.00062946	0.00022048	0.00015079	0.00024222	0.00060076
0.00319241	0.00914519	0.0137962	0.00588516	0.00629195	0.00797314	0.00672473	0.00373967	0.00581325	0.00961218
0.0127696	0.126597	0.226747	0.137214	0.0981544	0.168695	0.105611	0.0617347	0.13976	0.147854
0.0644747	0.375104	0.445483	0.337575	0.175587	0.286718	0.438651	0.221334	0.384341	0.393365
0.00578811	0.0265286	0.0311527	0.0240178	0.0145134	0.02329	0.028773	0.0164365	0.0247063	0.0302383
0.0307307	0.600484	0.662884	0.591777	0.30948	0.48311	0.801345	0.380331	0.597372	0.706228
0.0120237	0.455975	0.459947	0.0479826	0.0537752	0.206987	0.79914	0.00919838	0.18669	0.805353
0.0166781	0.711057	0.860258	0.0610519	0.564262	0.742132	0.980377	0.046203	0.14733	0.956612
0.0320733	0.104678	0.0262572	0.0252638	0.0138423	0.0120646	0.0188513	0.0259666	0.0849582	0.0411188
0.0447534	0.59217	0.825323	0.196358	0.368037	0.677612	0.464888	0.0466253	0.647269	0.568987
0.0354149	0.92699	0.708278	0.0354965	0.185822	0.46538	0.993386	0.0489173	0.345828	0.990321
0.0135155	0.925705	0.736093	0.0559885	0.158473	0.478389	0.985228	0.0361602	0.453312	0.989787
0.0106812	0.00906961	0.0131286	0.00758178	0.00251678	0.00262274	0.0525852	0.00503649	0.0108998	0.0301048
0	0.00098254	0.0936805	2.65e-05	0.00251678	0.0240243	0.0195127	3.02e-05	0.00036333	0.011815
0.0009249	0.0131509	0.358478	0.00198823	0.0328859	0.144251	0.111785	0.0026238	0.0162892	0.067886
0.00915953	0.317587	0.740098	0.0208897	0.291191	0.514478	0.88149	0.0766331	0.0548625	0.614445
0.0814512	0.49573	0.94259	0.0608928	0.945638	0.916492	0.968802	0.232975	0.310585	0.866297
0.00632515	0.421208	0.823542	0.00919888	0.156795	0.531893	0.983133	0.0474094	0.348129	0.938589
0.186622	0.850956	0.916333	0.94881	0.735906	0.853441	0.898798	0.667953	0.859695	0.90034
0.0115762	0.8697	0.79773	0.0592492	0.373825	0.614352	0.996583	0.0502141	0.214969	0.987317
0.00492287	0.0309122	0.101469	0.00861566	0.00662752	0.02329	0.693088	0.00817299	0.0532881	0.214271
0.0432616	0.224095	0.973743	0.0593553	0.507886	0.925934	0.651527	0.0500633	0.380344	0.492557
0.00769759	0.0338599	0.602136	0.0128042	0.049245	0.267205	0.13681	0.0148381	0.0873804	0.0712235
0.0231524	0.138992	0.90988	0.0405599	0.263926	0.736991	0.491787	0.0225888	0.260264	0.346839
0.0155742	0.0992366	0.871162	0.0303271	0.177601	0.622535	0.474148	0.0252428	0.222962	0.257526
0.00387863	0.843171	0.810636	0.0168072	0.266275	0.606169	0.996913	0.00877616	0.144726	0.993859
0.0153355	0.0810974	0.661771	0.0103653	0.314765	0.525808	0.369088	0.055884	0.105002	0.224751
0.0106513	0.119265	0.85069	0.00808547	0.540772	0.752308	0.614155	0.0326618	0.0899237	0.454309
0.044097	0.64039	0.955941	0.0473464	0.160235	0.702266	0.999008	0.135804	0.822393	0.985048
0.168631	0.785428	0.977526	0.283601	0.395218	0.865611	0.999008	0.411364	0.979109	0.991256
0.00253603	0.00748243	0.587672	0.00238588	0.0473154	0.309694	0.0644912	0.00518729	0.0237374	0.0172886
0.0191843	0.0688534	0.923453	0.0197232	0.274497	0.746958	0.59354	0.0409253	0.163316	0.245911
0.0197213	0.104981	0.0709835	0.0875881	0.025755	0.0413345	0.124573	0.0553109	0.12008	0.104132
0.028672	0.715743	0.126391	0.0699592	0.0350671	0.0587495	0.886892	0.0346221	0.0877437	0.83973
0.2741	0.00869171	0.0393859	0.0267483	0.147232	0.0805707	0.00099217	0.0698172	0.0265835	0.00173553
0.285586	0.079737	0.314642	0.301204	0.287752	0.318716	0.0396869	0.33464	0.322878	0.0540685
0.120864	0.0334064	0.164219	0.197922	0.182802	0.175619	0.00463014	0.20921	0.141819	0.0130165
0.12167	0.187816	0.126613	0.215259	0.073406	0.100189	0.2648	0.330418	0.324028	0.200521
0.112808	0.131434	0.190699	0.241716	0.113003	0.130403	0.144967	0.330629	0.293327	0.1315
0.0784975	0.0539642	0.0469515	0.100154	0.0410235	0.0411246	0.0427737	0.201761	0.159622	0.0505974
0.0108303	0.260298	0.827993	0.0108955	0.638087	0.722094	0.907507	0.00455395	0.0241008	0.72138
0.00020885	0.00642431	0.0169114	7.95e-05	0.0010906	0.00367184	0.238673	0.00114603	0.00333051	0.0379814
0.611719	0.355378	0.64575	0.597026	0.617114	0.584977	0.496417	0.679112	0.659017	0.389026
0.00814512	0.0841206	0.59368	0.00556704	0.0358221	0.216534	0.796274	0.0467157	0.180392	0.317402
0.00116359	0.0611443	0.448153	0.00156407	0.0107383	0.102497	0.566972	0.00398094	0.0330023	0.293972
0.00525107	0.0248658	0.931687	0.005461	0.17156	0.711813	0.170984	0.00829362	0.065278	0.0475936
0.00029836	0.00385458	0.275256	0.00084831	0.00427852	0.0416492	0.0608533	0.00220158	0.0128982	0.0136172
0.0004177	0.00574409	0.73498	0.00098086	0.0139262	0.201532	0.138794	0.00241269	0.0178636	0.0153528
0.00020885	0.0030232	0.118158	0.00045067	0.0010906	0.0086026	0.0865395	0.00117619	0.00811433	0.0125492
0.461945	0.144736	0.798843	0.150151	0.18146	0.549098	0.419799	0.984408	0.902083	0.234163
0.00020885	0.00385458	0.227637	0.00066274	0.0022651	0.0141628	0.139676	0.0012365	0.0128376	0.0211601
0.00032819	0.00536619	0.0589675	0.00023859	0.00125839	0.00577004	0.121155	0.0013873	0.00726656	0.0291035
0.00196915	0.0156451	0.514909	0.00177615	0.0118289	0.0941041	0.234043	0.008746	0.0407533	0.057139
0.00575827	0.02736	0.294615	0.00498383	0.0151007	0.0642048	0.43369	0.0128476	0.0648541	0.0929844
0.0222574	0.0760336	0.728304	0.017735	0.0862416	0.353651	0.513064	0.064449	0.183238	0.162406
0.0004177	0.0018895	0.189809	0.00151105	0.00302013	0.0240243	0.0481755	0.00144761	0.011687	0.0100794
0.00319241	0.0295518	0.430574	0.00238588	0.0166107	0.0995594	0.455738	0.0138428	0.0446288	0.16047
0.0151565	0.0642431	0.414108	0.0154552	0.0551174	0.173626	0.459045	0.036884	0.110452	0.163807
0.0193036	0.028796	0.676012	0.0125126	0.36401	0.56987	0.105722	0.0571205	0.0805983	0.0442561
0.00026852	0.00430806	0.14842	0.00143153	0.00134228	0.012799	0.0519237	0.00202063	0.0201042	0.00894466
0.0342513	0.0421737	0.776814	0.0297969	0.176594	0.531997	0.162937	0.0440919	0.118445	0.0596756
5.97e-05	0.00052906	0.0516244	0.00029161	0.00025168	0.00283256	0.00859883	0.00033174	0.00345162	0.00066751
0.00059671	0.0132265	0.717401	0.00206776	0.016443	0.213177	0.184875	0.00518729	0.0533487	0.0510647
0.0009249	0.00710453	0.123943	0.00137851	0.0033557	0.0129039	0.0603021	0.00479522	0.0219208	0.0160203
0.00038786	0.00204066	0.127503	0.00039765	0.00134228	0.0086026	0.0722081	0.00162857	0.0110815	0.00400507
0.00349077	0.173381	0.757232	0.00604422	0.018792	0.24979	0.927902	0.014446	0.23695	0.665176
0.00044753	0.0182148	0.565866	0.00087482	0.00562081	0.110575	0.416602	0.00186984	0.0522587	0.125426
0.00062655	0.0300809	0.708723	0.00145804	0.00897651	0.141628	0.444934	0.00621268	0.0833838	0.145985
0.00626548	0.0751266	0.946818	0.00609724	0.141611	0.674255	0.807739	0.0652331	0.324573	0.288899
0.00032819	0.00158718	0.0398309	0.00111341	0.00100671	0.00283256	0.00848859	0.00120635	0.00799322	0.00193579
0.00080556	0.0194997	0.111037	0.0019087	0.00251678	0.00986152	0.158858	0.00398094	0.0274918	0.0352446
0.00047737	0.0238833	0.133956	0.00076878	0.00184564	0.0157365	0.410208	0.00150793	0.025978	0.128296
0.00286422	0.0131509	0.35069	0.00371136	0.0129195	0.0677717	0.198765	0.00756982	0.0290057	0.0377812
0.00241668	0.00906961	0.151535	0.00188219	0.00218121	0.0163659	0.225774	0.00551903	0.0241008	0.0311728
0.00119342	0.0148893	0.204495	0.00448014	0.00176174	0.0316828	0.32863	0.00144761	0.0667918	0.0786997
0.00426649	0.0558537	0.595906	0.00652139	0.0316275	0.18611	0.438871	0.0310936	0.169008	0.154262
0.0004177	0.00355226	0.645527	0.00100737	0.0237416	0.216744	0.0369309	0.00135714	0.0130798	0.00994593
0.00173047	0.0825334	0.772363	0.00479826	0.0266778	0.288712	0.604454	0.00681585	0.146785	0.276083
0.00116359	0.0242612	0.342012	0.0010869	0.00243289	0.0415443	0.679749	0.00358888	0.0584958	0.195381
0.00032819	0.00385458	0.0453939	0.00068925	0.00092282	0.0053504	0.118069	0.00120635	0.00762989	0.0132835
0.00011934	0.00423248	0.00534045	2.65e-05	0.00025168	0.00157365	0.0446478	0.00024127	0.00096887	0.0169548
0.0119939	0.146852	0.799733	0.0152431	0.0482383	0.416492	0.859552	0.0427951	0.476444	0.528269
0.00671301	0.0138312	0.268803	0.00896029	0.032047	0.101238	0.0555617	0.0104651	0.0423277	0.0235632
0.00110392	0.0237321	0.408322	0.00071576	0.0045302	0.0528745	0.768162	0.00702696	0.0744217	0.160603
0.00029836	0.00015116	0.00244771	0.0002651	0.00067114	0.00083928	0.00033072	0.00117619	0.00078721	6.68e-05
0.00059671	0.016552	0.219181	0.00071576	0.00285235	0.0264373	0.55242	0.00419205	0.0371806	0.102597
0.00140227	0.0192729	0.193369	0.00220031	0.00662752	0.0245489	0.181016	0.0080222	0.0434177	0.053935
0.00271504	0.0321971	0.328438	0.00365834	0.0109899	0.0549727	0.188954	0.00892696	0.0329417	0.05527
0.00990542	0.113597	0.823542	0.0138116	0.0712248	0.426144	0.894168	0.0249713	0.244459	0.462986
0.0009249	0.00491271	0.118825	0.001352	0.00822148	0.0373479	0.0336236	0.00253333	0.0140487	0.0101462
0.0335651	0.0869927	0.258344	0.0169662	0.0463087	0.109001	0.35156	0.725315	0.787393	0.170549
0.00020885	0.0118661	0.154651	0.00050368	0.0034396	0.0173101	0.185757	0.00244285	0.0124137	0.0567385
0.0082943	0.0677953	0.950601	0.00771433	0.187081	0.748007	0.664425	0.0239761	0.15393	0.25826
0.00271504	0.0380924	0.275478	0.0046392	0.0213926	0.11068	0.229633	0.00307618	0.0339106	0.131967
0.00047737	0.0139067	0.759012	0.00066274	0.0268456	0.310008	0.455518	0.00045238	0.0191353	0.0755624
0.0004177	0.00279646	0.0480641	0.00143153	0.00125839	0.00944188	0.0266784	0.0017492	0.0102337	0.00620786
0.0163201	0.058499	0.813307	0.0140237	0.0538591	0.324696	0.705766	0.0546173	0.168705	0.161938
0.00032819	0.00589525	0.0498442	0.00010604	0.00058725	0.00503567	0.1873	0.0005127	0.00526826	0.0232962
0.00032819	0.00256972	0.0462839	0.00045067	0.00142617	0.00398657	0.0160952	0.00129682	0.00417827	0.00500634
0.00056688	0.00204066	0.214953	0.00127247	0.00192953	0.0329417	0.0148826	0.0012365	0.00920431	0.00307056
0.00841364	0.0310634	0.716733	0.010763	0.0755872	0.29616	0.358946	0.0167984	0.0876226	0.0868433
0.00023868	0.00083138	0.0442813	0.00092784	0.0011745	0.00314729	0.0146621	0.00096508	0.00599491	0.00146853
0.0039383	0.0191973	0.533378	0.00527544	0.0284396	0.188313	0.22853	0.0128777	0.0766017	0.0735598
0.00080556	0.0130753	0.481531	0.00206776	0.00637584	0.08141	0.213648	0.00259364	0.0452949	0.0578733
0.00468419	0.0191218	0.744326	0.0043476	0.0822987	0.452476	0.25113	0.00464443	0.0330629	0.0698885
0.00011934	0.0034011	0.0525145	0.00084831	0.00050336	0.00283256	0.0859883	0.00078412	0.00781155	0.014485
0.00020885	0.00816265	0.158879	0.00103388	0.00310403	0.0182543	0.114541	0.00102539	0.0102943	0.0323743
5.97e-05	0.00052906	0.0404984	0.00060972	0.00067114	0.00230802	0.0163157	0.00021111	0.00369384	0.00280355
0.00292389	0.0246391	0.363373	0.00288956	0.0155201	0.0840327	0.315621	0.0797998	0.268802	0.113477
0.00011934	0.00030232	0.0451713	0.00029161	0.00134228	0.00923206	0.00297652	0.00126666	0.00224052	0.00046726
0.00626548	0.022145	0.578772	0.00493081	0.0393456	0.192719	0.341748	0.0502744	0.108817	0.11054
0.00023868	0.00196508	0.37806	0.00037114	0.00595638	0.0780529	0.0352773	0.00217142	0.00884098	0.00527335
0.00023868	0.00884287	0.0186916	0.00037114	0.00075503	0.0010491	0.274611	0.00057301	0.00224052	0.042921
0.00035803	0.00445922	0.184246	0.00132549	0.00251678	0.0105959	0.0823504	0.0026238	0.0214364	0.0104799
0.00214816	0.0779986	0.648643	0.00418854	0.0104027	0.162191	0.820417	0.0120936	0.207581	0.391229
0.0004177	0	0.00178015	7.95e-05	0.00033557	0.00136383	0.00044097	0.00120635	0.00121109	6.68e-05
0.00104425	0.00793591	0.23943	0.00294258	0.00444631	0.0308435	0.0623966	0.0066349	0.0296718	0.0173553
0.00101441	0.0260751	0.551847	0.00116643	0.0244128	0.178976	0.386065	0.0075095	0.0291874	0.0799012
0.00026852	0.0022674	0.0785492	0.00039765	0.00125839	0.00849769	0.0627274	0.00168888	0.00859876	0.00854416
0.00011934	0.00090696	0.0769915	0.00015906	0.00050336	0.00367184	0.0217176	0.00027143	0.00169553	0.00313731
0.00026852	0.0479178	0.338451	0.0008218	0.00503356	0.0422786	0.539411	0.00497617	0.0396028	0.264468
0.00014918	7.56e-05	0.00422786	0.00015906	0.00058725	0.00125892	0.0018741	0.00081428	0.0006661	0.00053401
0.00716055	0.0145114	0.595238	0.00665394	0.0394295	0.21475	0.160512	0.0220158	0.0373017	0.027902
0.00441567	0.0288716	0.810636	0.0032607	0.134312	0.550567	0.249256	0.00805236	0.049231	0.129898
0.0108303	0.0247903	0.55741	0.00577912	0.0866611	0.270143	0.163819	0.0556427	0.0607969	0.0419865
0.00017901	0.0179881	0.0792167	0.00029161	0.00151007	0.00881242	0.597068	0.00093492	0.00333051	0.176557
0.00262553	0.140428	0.187806	0.00421505	0.00771812	0.069765	0.629809	0.00286507	0.0214969	0.493826
0.00907002	0.02411	0.110814	0.0250782	0.00645973	0.019828	0.0349465	0.0147174	0.0815672	0.0179561
0.0091297	0.0915275	0.659324	0.0121415	0.0214765	0.167751	0.708081	0.179655	0.63649	0.279554
0.0008354	0.0181392	0.358255	0.00206776	0.00218121	0.0333613	0.335795	0.0021111	0.0437205	0.100461
0.00029836	0.00332552	0.157321	0.0010869	0.00151007	0.00891733	0.0490574	0.00126666	0.00999152	0.0103464
0.00050721	0.0129242	0.0732087	0.00058321	0.00411074	0.0207721	0.276596	0.00250317	0.0116265	0.0656165
0.00143211	0.020331	0.749666	0.00222682	0.0228188	0.263324	0.206813	0.00841426	0.0535303	0.0493959
0.00632515	0.0102033	0.155763	0.00487779	0.0167785	0.0505665	0.0506008	0.0142047	0.0239191	0.0164208
0.0158725	0.0685511	0.835781	0.0138381	0.0565436	0.341796	0.754933	0.0623982	0.187841	0.19478
0.00304323	0.136422	0.235648	0.00752876	0.0145134	0.0753252	0.550656	0.00702696	0.0710912	0.404245
0.00014918	7.56e-05	0.00178015	0.00018557	0.00050336	0.00125892	0.00077169	0.00177936	0.00108998	6.68e-05
0.00020885	0.00143602	0.0396084	0.00079529	0.00100671	0.00230802	0.041561	0.00066349	0.00411772	0.0053401
0.00199899	0.00498829	0.350912	0.00196172	0.013255	0.12201	0.1098	0.00310634	0.0173792	0.0168213
5.97e-05	0.00219182	0.111927	0.00045067	0.00268456	0.0182543	0.0275604	0.00307618	0.00502604	0.0117482
0.00638482	0.0282669	0.201157	0.0070781	0.0235738	0.0723878	0.201852	0.0180047	0.0482621	0.0645484
0.00862249	0.0141335	0.20049	0.00554053	0.0348154	0.0991397	0.0606328	0.0299475	0.0330629	0.0230959
0.0051914	0.032575	0.202937	0.0040825	0.0307047	0.0642048	0.43843	0.0163158	0.0256752	0.0888459
0.00017901	0.00143602	0.00845572	0.0002651	0.00083893	0.00262274	0.0243634	0.00150793	0.00193775	0.00327081
0.00895068	0.0142091	0.463507	0.00861566	0.057802	0.280843	0.0512623	0.0132095	0.0451132	0.0198251
0.690455	0.69156	0.699739	0.689859	0.691098	0.693902	0.700708	0.703658	0.705391	0.697049
0.521159	0.521131	0.519659	0.519836	0.520073	0.521805	0.519991	0.520651	0.521818	0.519941
0.431393	0.415341	0.410103	0.404645	0.445615	0.429788	0.425706	0.418377	0.380455	0.419074
0.0200984	0.294141	0.197912	0.048021	0.0213798	0.0747359	0.637149	0.0356075	0.21821	0.558117
0.173542	0.243975	0.313636	0.231623	0.219823	0.255627	0.278469	0.19225	0.24908	0.258125
0.546273	0.512764	0.537265	0.512736	0.570285	0.554463	0.471773	0.477028	0.489323	0.49691
0.481175	0.503493	0.511937	0.516743	0.467987	0.498044	0.493192	0.474072	0.506303	0.501134
0.272363	0.298105	0.229735	0.281554	0.250792	0.256581	0.252664	0.256471	0.276296	0.285611
0.359577	0.405775	0.469891	0.376089	0.374825	0.405166	0.45918	0.478016	0.53658	0.435972
0.219458	0.207211	0.365725	0.212768	0.28815	0.295655	0.353295	0.353373	0.382374	0.268974
0.312335	0.30705	0.303693	0.308295	0.311787	0.308825	0.308397	0.30785	0.304772	0.307326
0.544885	0.526605	0.520589	0.529208	0.531299	0.524219	0.52403	0.533948	0.525595	0.524195
0.905902	0.903502	0.927505	0.912731	0.921678	0.922641	0.925885	0.916576	0.91407	0.915088
0.434732	0.432823	0.414448	0.437625	0.413696	0.409515	0.446328	0.462158	0.45189	0.435717
0.104114	0.0979253	0.134103	0.110946	0.117594	0.118896	0.118845	0.128518	0.125263	0.104755
0.477951	0.539528	0.560525	0.585613	0.441191	0.528116	0.513174	0.472375	0.530247	0.529838
Fig. 5b
	RPE	Fibroblast	293T	Bcell	Hela
LC-DIC	22	47	43	20	30
HC-DIC	81	97	87	76	93
Fig.5h
AFF4_Normal	AFF4_CdLS	AFF4_CHOPS	Rad21_Normal	Rad21_CdLS	Rad21_CHOPS	NIPBL_Normal	NIPBL_CdLS	NIPBL_CHOPS	H3K27ac_Normal	H3K27ac_CdLS	H3K27ac_CHOPS	Pol2_Normal	Pol2_CdLS	Pol2_CHOPS	Pol2ser5_Normal	Pol2ser5_CdLS	Pol2ser5_CHOPS
33.08	48.85	58.09	165.34	96.56	137.33	181.4	151.61	213.37	362.47	292.85	330.62	97.21	57.88	56.87	81.09	61.83	92.46
24.16	57.94	66.72	142.36	69.36	103.28	202.29	206.74	189.17	222.19	140.23	162.85	86.59	68.91	80.45	124.88	124.76	160.87
28.88	56.23	49.46	161.98	140.4	165.8	106.64	169.53	224.37	419.3	487.23	475.99	87.12	66.15	72.12	60	70.66	89.78
17.92	22.78	23.79	115.48	63.33	84.66	147.38	47.3	180.58	107.84	82.81	74.27	45.97	37.29	25.08	30.14	18.42	30.49
16.88	35.84	39.19	134.41	80.04	134.18	128.1	70.9	190.51	181.86	124.09	199.87	45.49	22.25	37.79	65.7	28.27	33.29
17.85	30.1	53.49	129.47	80.46	133.42	185.8	64.78	151.78	254.96	138.17	356.31	43.56	28.66	90.16	63.79	43.06	105.81
22.58	23.29	33.93	164.22	52.71	97.14	90.15	38.59	32.99	366.05	168.08	181.98	73.84	68.91	72.82	164.34	153.47	131.47
26.26	38.62	47.74	145.72	105.99	97.69	108.84	74.42	108.88	235.5	185.61	222.96	101.47	75.53	58.25	137.85	124.76	86.58
29.41	56.23	51.19	140.68	106.55	101.6	181.41	130.93	212.27	305.13	337.71	319.15	71.72	60.64	61.03	105.95	119.24	84.97
10.5	42.03	31.63	109.29	83.79	123.93	76.96	79.93	113.28	139.25	119.09	131.7	62.68	41.89	63.8	86.49	43.61	83.37
21	43.74	36.23	139.56	129.3	139.56	179.21	173.66	295.86	187.38	253.15	227.88	28.15	39.14	42.99	54.06	54.65	44.89
21.53	39.19	41.41	141.8	116.54	125.05	125.33	81.32	186.97	175.09	142.3	238.27	63.21	42.45	62.41	38.38	27.05	62.52
39.91	26.13	59.24	159.73	137.07	147.94	193.5	124.04	240.87	93.69	88.67	146.45	47.81	41.89	51.32	50.27	29.26	40.08
18.9	25.56	18.4	151.33	127.64	128.96	47.27	79.94	98.98	109.56	119.1	75.95	46.75	45.75	38.83	83.79	97.71	66.27
28.61	46.08	43.28	146.69	116.26	97.34	100.18	81.48	145.58	487.21	478.66	521	202.86	175.85	129.42	178.25	169.4	138.86
30.9	27.1	12.72	132.42	112.96	125.01	27.08	20.98	21	17.74	16.62	20.09	25.13	23.89	40.09	41.62	38.29	53.71
25.73	34.65	41.41	167.02	98.22	106.63	108.84	173.66	106.68	297.45	356.27	207.12	34.53	55.68	56.87	55.68	76.73	55.04
39.91	35.78	32.21	193.92	37.73	120.58	27.48	0	26.39	15.86	0	4.91	13.28	16.53	11.79	13.51	6.62	8.55
16.63	16.01	13.5	131.66	78.14	93.09	24.5	12.42	7.06	31.14	18.17	28.26	40.13	30.18	55.12	99.02	91.53	79.08
16.8	18.74	27.6	146.84	87.68	137.89	124.23	104.75	152.88	59.38	46.91	56.83	42.5	17.64	37.45	34.59	41.4	27.25
27.83	33.51	32.78	167.58	91.01	131.75	122.03	117.15	166.07	252.91	271.71	226.24	56.84	62.29	40.22	64.87	69.56	43.82
25.73	17.61	25.3	161.42	97.67	73.13	79.16	71.67	56.09	32.25	32.99	17.48	27.09	23.15	22.88	21.62	13.25	28.32
26.25	35.78	35.08	136.19	103.22	93.78	68.16	92.34	98.98	125.43	134.56	78.69	51	45.75	28.43	55.68	39.19	40.61
16.71	21.38	18.57	148.28	64.43	1.61	155.01	80.74	5.5	239.16	148.41	0.59	51.92	24.26	9.63	40.03	13.46	8.13
25.2	20.45	28.76	134.51	57.15	11.16	148.42	30.32	9.89	93.68	56.19	1.64	32.93	23.15	6.93	32.43	11.59	8.01
12.07	37.49	34.51	115.45	86.01	97.13	87.95	97.86	147.38	46.07	43.82	46.45	35.59	30.32	44.38	35.68	43.61	54.51
20.48	41.46	73.05	218.03	135.96	181.99	90.15	96.48	138.58	115.19	80.94	116.4	35.06	28.11	49.93	37.3	14.9	30.99
19.95	44.87	47.16	152.45	106.55	144.59	104.44	186.07	152.88	240.11	237.17	251.38	65.34	57.33	47.85	84.33	75.63	77.49
19.86	42.95	17.15	166.06	113.95	112.9	61.14	53.47	88.05	68.79	71.19	104.01	30.36	32.67	36.6	80.63	49.62	49.46
53.04	67.02	82.25	179.91	155.94	157.99	174.81	119.91	221.07	525.27	536.21	668.9	258.19	225.48	178.24	171.91	178.31	209.5
32.56	30.67	23	112.09	75.47	110.53	20.88	12.4	26.39	31.22	27.32	34.97	34.53	38.59	33.98	70.81	70.11	76.42
18.9	41.46	39.11	181.03	139.29	157.99	100.05	52.37	136.38	53.24	60.32	55.73	31.87	33.07	28.43	42.7	39.74	40.61
34.66	46.58	46.01	184.96	134.3	122.26	173.71	82.69	131.98	384.48	349.57	249.74	82.87	70.01	72.12	112.44	115.38	81.23
10.5	30.11	23.58	158.06	106	156.32	62.67	31.7	96.79	102.39	63.42	173.78	44.09	25.35	56.87	34.05	36.98	45.96
44.64	49.42	80.52	195.04	183.69	172.5	188	166.77	280.46	687.57	642.42	786.4	198.16	130.1	133.85	240.57	176.11	183.31
10.56	44.17	22.01	166.02	83.54	94.67	171.72	187.47	149.3	236.02	196.96	256.56	52.71	41.13	25.06	78.57	46.39	40.45
29.93	41.46	33.36	149.65	112.65	111.65	108.84	88.21	136.38	261.61	261.91	226.24	99.87	38.59	46.46	82.17	49.13	41.15
22.05	34.08	23.58	164.22	23.86	30.7	62.66	24.81	34.09	47.09	19.59	36.06	29.75	25.9	17.34	27.03	16.01	26.72
22.58	46.01	48.89	128.35	115.43	131.19	145.12	99.23	149.58	147.95	145.91	132.79	53.65	49.06	49.24	82.71	63.48	76.42
21.42	25.97	25.23	146.47	95.2	115.83	85.17	72.54	78.35	202.08	223.53	144.12	68.97	47.54	50.99	76.76	73.89	68.88
24.15	19.31	25.3	149.64	73.25	104.95	117.64	81.31	81.39	384.99	174.78	229.52	159.37	52.37	46.46	124.33	46.92	33.13
18.38	30.1	40.83	139.56	65.48	140.68	186.9	56.5	174.87	117.23	65.47	91.26	34.53	15.43	31.9	18.37	17.11	14.96
20.48	21.58	30.48	151.89	80.46	103.28	52.77	46.86	48.39	32.24	14.95	32.23	19.12	31.42	26.35	37.3	44.71	46.49
21	36.92	33.36	135.07	100.44	121.7	152.82	89.58	106.68	313.32	242.84	283.08	85	72.77	95.71	134.07	125.87	119.71
15.42	36.33	19.01	138.09	99.39	93.31	83.06	88.84	46.87	72.86	83.23	67.87	29.61	38.12	19.17	68.2	60.21	62.46
21.53	27.26	23	150.21	163.71	151.29	173.71	161.26	145.17	292.84	282.54	269.42	72.78	87.1	50.62	60.54	52.99	56.65
25.2	36.92	28.18	112.65	72.69	99.37	113.24	95.1	157.28	117.75	71.14	61.75	83.4	53.47	31.21	60	18.77	31.53
12.57	12.74	5.05	147.83	55.84	113.95	12.66	3.16	3.45	0	0	0	1.98	6.33	6.83	4.08	8.67	0
18.8	14.37	32.27	167.47	80.3	93.96	57.02	16.54	26.18	40.83	29.47	30.24	14.37	19.21	15.18	11.35	4.58	26.14
26.57	27.33	39.22	153.77	98.53	107.45	253.61	124.31	180.43	193.5	104.94	105.19	46.13	26.67	35.45	32.47	28.44	23.3
19.43	26.13	25.3	137.87	75.47	116.67	48.37	38.59	137.48	90.61	23.71	43.17	24.96	33.07	20.8	15.67	11.04	12.29
16.8	29.54	26.46	134.51	103.77	91.55	28.58	4.13	28.59	24.05	19.07	14.2	47.81	56.78	73.51	92.44	104.89	88.71
17.99	17.11	24.42	152.94	101.22	86.02	54.17	21.01	28.71	32.46	15.62	11.07	16.13	21.13	30.63	51.75	45.13	48.96
22.06	22.15	17.83	133.39	78.8	67.55	20.88	20.67	17.59	13.3	5.15	4.92	12.75	24.8	38.83	27.56	16.56	32.06
25.73	16.95	34.77	123.09	75.97	48.41	94.36	52.02	55.28	85.18	68.41	15.12	34.21	20.33	26.76	61.6	28.34	33.94
20.14	37.32	20.81	133.65	99.14	112.97	167.5	103.96	208.68	35.68	33.3	45.77	39.05	26.29	36.26	43.08	28.44	26.82
32.03	44.87	32.2	152.45	99.33	144.59	168.21	154.37	167.18	239.08	186.12	190.72	55.25	34.73	30.51	58.38	35.88	27.79
28.88	38.62	43.14	135.63	74.91	94.9	85.75	60.64	180.37	152.56	116	133.88	30.81	33.07	43.69	71.36	40.85	50.23
24.17	13.64	17.83	138.48	122.7	131.79	157.28	44.11	69.31	113.24	86.71	66.73	46.75	34.74	29.15	51.93	44.2	33.15
24.16	19.88	18.4	147.4	108.21	108.3	26.38	6.89	45.09	12.79	2.06	7.64	11.15	30.32	17.34	8.11	6.07	10.68
27.83	38.06	33.93	150.77	108.21	127.28	130.83	179.17	226.57	53.75	69.6	74.32	65.87	34.17	56.17	67.03	77.28	77.49
30.98	43.17	10.93	136.75	99.33	79.27	130.83	151.61	84.68	58.36	28.35	34.97	30.81	31.42	29.12	54.6	36.98	34.73
21	28.97	50.62	116.58	87.68	83.74	117.64	71.67	123.18	81.91	73.72	54.64	48.87	29.21	27.74	64.87	70.66	52.37
24.15	18.18	22.43	156.93	144.84	141.24	48.37	67.53	72.58	117.75	44.85	87.43	64.28	29.21	31.2	42.16	33.67	18.17
30.46	39.76	35.08	150.77	91.01	123.93	181.4	135.07	113.28	166.38	282.02	143.72	47.81	56.23	34.67	60	98.27	53.44
22.58	19.31	35.08	165.34	106.55	97.13	75.86	45.48	93.48	106.49	63.41	71.04	35.06	28.11	11.09	22.16	28.15	20.84
21.53	19.31	17.25	109.85	103.77	33.49	23.08	15.16	23.09	4.09	5.67	2.73	11.68	11.57	9.01	11.35	5.52	7.48
14.18	26.7	28.18	122.18	110.99	119.47	114.34	128.18	108.88	164.34	128.89	125.69	52.59	31.42	41.61	37.3	23.74	28.32
53.04	76.11	152.42	160.29	145.4	178.08	85.75	45.48	161.68	666.57	658.92	700.6	441.47	391.42	383.53	360.58	343.38	314.79
31.51	55.1	33.36	154.13	125.42	147.38	141.82	202.61	166.08	395.75	403.19	330.08	121.12	119.08	74.2	73.52	85.01	47.56
36.76	48.85	37.38	173.19	127.08	88.2	202.29	179.18	186.97	533.98	544.97	421.34	91.9	66.71	74.9	117.85	120.9	87.65
6.83	13.63	23	186.08	188.13	142.91	25.28	0	34.09	101.88	83	98.36	31.87	24.25	32.59	80.55	91.64	97.8
21.53	27.26	20.13	149.64	122.64	117.23	129.73	173.66	137.48	150	151.06	109.84	41.96	52.92	35.36	40.54	35.88	28.32
24.16	30.1	40.84	182.71	107.66	140.12	222.08	113.02	158.38	320.49	285.11	359.04	85.53	39.14	47.16	68.11	41.95	43.28
40.43	43.17	51.76	153.01	115.43	101.6	141.82	103.37	207.87	224.75	204.17	224.06	133.34	58.98	107.49	204.34	115.93	144.83
19.43	23.86	36.23	126.1	77.13	34.05	104.44	85.45	29.69	73.2	45.37	18.57	35.59	10.47	3.47	31.35	13.8	8.54
23.63	36.35	39.11	132.27	91.56	85.97	50.57	55.13	73.69	77.3	103.63	120.22	51.53	33.62	48.54	56.76	48.02	81.77
23.84	31.32	34.26	112	91.48	59.76	95.43	79.66	55.62	145.66	171.55	118.46	67.78	48.19	69.3	99.25	122.32	91
19.95	20.49	25.08	172.77	128.78	133.54	53.96	37.55	51.69	38.94	57.87	32.37	18.63	16.7	25.08	24.32	22	18.74
18.9	44.3	33.93	152.45	144.29	157.43	53.87	52.37	60.49	53.24	67.54	91.26	32.4	24.8	38.14	66.49	56.86	57.72
30.98	19.88	19.55	134.51	35.51	46.33	39.57	20.67	30.79	32.25	13.4	42.07	22.31	23.15	26.35	12.97	11.59	14.43
15.23	42.03	34.51	133.39	113.76	128.96	98.94	106.12	186.97	58.87	107.24	65.03	38.25	43.55	28.43	40.54	43.06	52.91
14.7	27.26	31.05	140.12	109.88	96.58	92.35	106.12	72.59	286.7	345.95	177.06	88.18	58.43	59.64	120.55	97.71	66.8
37.32	52.28	52.37	136.79	131.57	120.63	148.49	128.22	133.14	319.14	362.24	353.78	108.99	97.65	99.94	212.58	163.5	149.75
17.85	28.4	25.88	220.27	79.91	65.31	14.29	20.67	7.7	2.56	4.64	4.37	11.68	13.23	19.42	6.48	7.18	6.41
20.48	32.38	27.03	158.05	24.41	65.87	18.69	26.18	40.69	11.26	2.58	10.92	15.93	14.33	13.17	14.59	3.31	9.62
23.1	35.22	34.51	145.72	106.55	127.84	118.73	179.18	179.27	127.47	113.42	162.85	70.12	36.38	44.38	65.95	58.52	54.51
26.25	31.74	32.62	143.32	78.64	132.09	126.77	85.08	105.67	251.22	150.65	175.19	56.69	54.18	55.86	91.16	53.14	58.18
25.21	30.1	31.63	149.65	77.69	103.83	137.43	133.69	131.98	251.88	203.14	224.06	49.93	34.73	29.13	52.97	35.88	44.89
33.08	31.24	42.56	128.91	95.45	99.93	148.42	82.69	138.58	320.49	273.26	289.09	129.62	81.04	59.64	115.69	86.67	53.98
17.8	14.32	12.76	105.76	84.49	55.53	12.95	23.95	20.41	6.56	4.03	5.47	19.01	23.25	23.78	62.95	48.72	41.06
39.91	71.57	52.34	211.3	136.52	172.5	182.5	166.77	195.77	595.41	633.65	664.53	132.81	136.17	92.24	151.91	131.39	140.56
15.75	22.72	43.14	150.21	112.1	139.01	95.65	26.18	85.79	65.53	51.55	82.51	36.65	15.98	41.61	40.54	31.46	25.65
11.94	25.57	21.58	130.41	46.27	75.55	60.42	31.97	75.08	75.69	30.61	55.46	25.02	23.73	25.73	27.09	24.82	27.5
17.33	25.56	20.7	127.23	108.77	44.1	31.88	31.7	15.39	23.03	22.68	4.37	46.22	13.78	13.87	54.05	15.46	16.03
30.45	37.49	31.06	125.54	94.34	50.24	145.12	177.8	20.89	231.92	230.98	53	70.65	55.68	17.34	76.22	45.82	9.61
18.9	46.58	23.58	137.87	147.62	141.8	141.82	154.37	102.28	374.75	403.18	185.8	89.24	59.54	27.74	90.82	48.58	25.65
7.68	15.46	22.01	217.45	208.37	218.65	33.34	28.02	10.21	20.61	20.77	23.88	21.92	24.03	17.82	20.43	36.34	27.42
22.58	19.88	35.66	190	19.97	105.51	166.01	24.8	169.37	331.24	10.31	220.23	134.4	8.27	47.85	122.71	12.7	65.2
21	26.7	32.78	177.11	108.21	139.56	179.2	129.56	155.07	131.06	136.62	133.34	59.49	38.03	65.19	43.24	40.85	44.36
14.7	48.28	38.53	132.83	87.12	135.66	127.53	106.13	118.78	113.65	106.72	97.27	36.65	48.51	52.01	77.84	105.99	67.34
17.87	22.19	23.01	125.61	63.84	116.18	139.72	71.69	133.17	98.43	92.42	129.14	30.3	28.7	22.9	29.22	28.74	19.25
28.36	46.01	37.38	135.63	119.31	154.08	91.25	130.93	149.58	352.74	296.98	428.99	80.74	76.63	78.37	55.68	83.36	73.75
23.65	39.81	32.24	160.4	126.59	126.25	149.64	107.62	106.73	180.45	182.28	142.3	58.47	39.18	60.47	92.49	76.85	69.6
25.2	31.24	35.08	148.52	58.26	97.69	86.85	22.05	92.38	73.72	4.12	74.32	24.43	13.22	29.12	37.84	8.83	35.8
22.58	21.58	29.91	194.49	38.84	106.07	228.68	26.18	146.28	408.03	8.76	281.44	123.25	17.09	51.32	111.36	9.94	71.61
25.2	25.56	21.85	131.71	54.93	88.76	49.47	39.97	48.39	18.94	26.29	46.44	15.4	15.99	10.4	6.48	9.94	8.54
40.96	35.22	40.83	128.91	109.88	125.05	117.64	99.23	119.88	176.11	235.62	213.68	43.03	56.78	68.66	69.19	62.38	64.13
22.05	23.86	40.84	212.98	42.73	44.66	94.55	39.97	74.78	63.99	45.37	51.36	22.84	20.39	15.25	22.7	9.94	8.55
25.73	43.17	45.44	129.47	94.89	128.4	134.13	154.37	105.58	180.72	121.16	121.86	60.56	34.17	33.98	45.41	69	48.63
15.01	26.06	20.2	123.47	68.38	89.24	88.28	73.13	87.21	121.19	122.26	107.06	23.04	25.15	26.05	31.07	22.63	22.69
14.7	34.13	29.34	149.19	123.91	141.91	106.73	89.64	161.79	239.04	197.91	230.01	54.82	35.36	34.05	43.32	36.49	40.15
23.55	16.69	19.74	142.69	16.73	78.44	30.15	11.09	31.05	24.35	8.34	20.99	14.5	15.6	11.98	41.52	29.56	28.59
21.32	47.15	17.18	114.86	67.55	114.83	142.47	142.97	161.07	90.69	133.16	107.36	58.51	43.86	20.61	80.77	126.72	69.42
11.69	42.96	19.15	130.14	129.3	112.69	99.94	77.12	136.73	150.9	122.55	164.78	81.21	48.46	68.53	85	58.96	63.2
39.42	50.62	33.48	125.52	97.95	116.03	77.6	83.23	174.69	69.47	79.72	55.72	42.27	56.13	43.57	107.6	147.77	71.46
23.11	52.26	44.86	179.91	173.7	81.5	185.8	124.04	89.09	671.7	762.55	638.84	110.5	113.01	88.07	134.07	166.72	104.75
31.47	39.62	34.36	179.35	129.49	170.01	170.64	116.95	159.12	325.74	328.28	341.54	133.75	63.57	80.08	125.2	64.92	87.57
46.22	81.8	76.5	151.91	167.07	130.65	168.23	198.49	235.41	474.12	508.39	511	199.24	159.89	170.63	238.43	224.16	174.78
34.66	39.76	65.57	131.71	110.43	90.44	171.51	89.58	109.98	230.38	216.54	267.23	65.87	45.2	40.92	94.6	89.98	94.59
34.14	45.44	52.92	174.87	123.75	115	91.25	104.75	73.69	270.31	357.81	209.85	72.78	74.97	72.12	140.02	161.75	186.52
25.76	15.91	20.73	137.43	101.64	108.94	110.03	71.71	86.98	132.24	125.47	138.99	40.4	35.85	26.38	29.74	29.3	40.13
21	13.63	38.54	150.21	138.18	130.07	80.25	50.99	120.98	96.25	65.47	101.09	26.03	30.31	35.37	22.16	20.42	19.77
21.15	24.53	18.51	149.4	110.62	131.01	114.54	84.23	147.71	72.2	96.22	102.24	44.39	22.08	48.7	39.66	26.19	26.2
18.91	27.26	31.63	148.52	91.56	78.71	157.22	92.34	106.68	91.12	61.35	47.54	31.34	23.7	22.19	31.35	36.98	20.31
29.41	31.24	48.89	174.31	63.81	128.4	164.91	90.96	178.17	165.87	86.61	158.48	61.09	25.35	39.53	53.52	32.02	44.36
22.05	30.1	17.83	113.21	78.8	103.83	92.35	97.85	130.88	75.77	60.32	47.54	41.43	38.04	29.13	35.13	33.67	30.46
15.23	30.11	17.26	127.24	93.8	77.61	95.66	104.78	78.09	71.69	75.29	50.83	27.63	30.33	24.97	24.87	14.91	17.63
22.58	20.45	50.04	156.37	119.31	117.79	116.54	101.99	229.87	173.04	193.34	228.98	29.21	31.97	61.03	65.95	61.27	83.37
28.36	38.62	33.93	173.75	82.68	90.44	93.45	45.48	37.39	177.65	183.03	157.38	54.71	58.99	67.96	122.71	101.58	112.23
15.23	32.38	20.13	154.69	86.01	131.75	144.02	115.77	153.97	114.16	83.52	109.84	55.25	29.77	24.96	47.57	39.19	48.63
30.51	40.95	45.47	118.88	93.3	106.73	128.76	111.67	159.58	241.44	231.77	245.13	75.53	39.7	35.39	82.24	74.61	87.23
19.95	35.22	35.66	149.08	103.22	101.6	75.86	52.37	89.08	159.22	158.8	161.75	91.37	40.79	73.51	74.06	34.78	66.8
38.34	66.46	61.54	146.84	103.22	160.78	113.24	59.26	152.88	197.61	194.37	305.48	55.24	50.16	119.98	171.37	176.1	169.95
30.63	40.26	29.93	203.15	81.83	95.12	31.96	12.1	48.2	11.3	2.59	6.29	14.34	17.8	16.64	7.71	14.38	6.81
12.74	18.93	18.03	132.1	94.23	127.82	17.74	19.44	19.99	5.7	2.08	6.07	15.49	9.48	10.49	13.65	17.33	10.75
21.33	33.52	27.47	129.63	98.1	108.16	75.36	49.85	109.24	42.39	30.07	27.53	51.22	25.1	20.81	25	26.41	60.15
31.81	88.99	33.06	131.46	96.76	108.17	147.84	198.35	158.57	209.71	191.61	148.65	83.8	81.71	46.63	68.14	56.76	30.06
17.85	38.62	21.28	126.1	115.98	136.77	118.73	113.02	159.48	80.89	59.8	69.4	35.06	30.32	22.19	36.21	30.91	27.25
15.43	17.58	18.87	139.85	51.56	68.6	27.85	14.39	22.41	5.98	3.29	4.57	19.66	17.4	18.95	21.36	6.45	7.68
15.75	46.58	13.23	123.86	113.76	128.4	139.62	90.96	155.08	234.48	140.23	153.01	97.21	61.19	40.91	55.13	29.81	34.2
26.25	36.35	35.08	139.56	86.01	97.13	53.87	24.8	34.09	16.38	6.7	6.01	19.65	17.08	11.79	12.97	14.9	6.94
39.39	98.26	74.2	141.8	76.58	115.56	206.69	161.26	195.77	298.98	266.04	239.9	144.5	128.45	37.45	40	64.03	40.61
25.45	20.09	12.18	123.8	91.39	119.23	54.15	29.42	66.82	11.88	15.77	8.9	11.82	13.37	18.18	18.06	17.82	22.33
12.2	31.85	32.37	113.5	77.97	94.61	76.6	48.56	103.88	104.17	58.68	134.92	52.25	24.3	34.4	63.71	40.63	47.46
13.65	20.45	13.8	202.33	178.7	136.77	23.08	37.21	38.49	50.16	39.18	27.86	11.15	19.29	22.19	9.73	27.05	6.94
37.77	38.56	71.21	151.99	147.85	170.46	162.24	141.35	313.07	431.01	502.55	462.09	118.42	79.08	97.02	83.5	54.47	65.57
33.61	41.46	43.71	155.81	133.74	140.12	183.6	111.64	172.67	517.59	672.84	610.42	195.5	198.47	167.14	163.8	131.39	140.56
20.48	23.29	20.13	148.52	90.45	93.79	58.27	63.4	52.79	40.95	22.68	27.32	27.62	13.23	19.42	36.76	33.67	19.23
20.48	32.94	36.81	137.87	104.88	141.24	169.31	103.37	149.58	144.37	132.5	106.56	42.5	26.46	46.46	60	47.47	68.94
27.83	43.74	43.13	150.77	123.2	136.77	166.01	81.32	215.57	253.42	146.42	248.1	57.9	41.89	34.67	42.7	34.78	37.41
18.9	66.46	61.54	153.57	112.1	128.96	120.93	161.26	146.28	686.54	783.69	794.05	117.4	133.96	104.72	168.12	158.44	153.92
29.94	38.65	15.55	111	66.62	68.68	49.49	67.57	68.24	61.98	45.92	71.09	58.46	46.33	60.37	90.87	90.05	82.36
47.79	76.11	69.02	180.47	205.89	189.25	91.25	129.56	153.98	532.95	507.85	629.55	628.47	551.86	383.53	415.72	410.18	327.08
33.08	41.46	48.89	130.59	88.23	131.75	96.75	77.18	125.38	318.95	273.77	296.19	124.84	83.24	74.9	130.28	128.63	124.52
22.05	17.61	25.88	221.39	104.88	147.94	32.98	44.1	60.49	107.51	79.39	80.87	16.46	23.15	29.82	19.46	17.11	25.12
36.76	48.28	44.28	132.83	112.1	75.36	75.86	107.5	95.68	130.03	123.22	129.51	81.81	58.98	72.12	139.47	163.41	111.7
14.89	20.55	47.63	118.46	51.8	91.45	71.86	49.74	103.78	102.39	72.88	103.92	50.08	19.84	44.7	65.31	39.59	50.48
13.12	23.86	25.88	141.8	93.23	122.26	67.06	22.05	68.19	66.04	66.5	81.97	48.87	38.59	31.9	70.81	51.89	51.3
25.73	21.02	33.93	181.59	96.56	127.84	98.95	73.04	137.48	294.89	170.65	300.02	31.87	16.53	54.79	7.03	14.35	13.89
13.42	9.83	19.31	184.75	73.92	117	54.82	9.94	30.79	35.48	26.66	31.03	18.41	9.38	16.19	19.14	16.22	17.77
18.65	24.07	27.07	118.18	111.26	85.98	94.71	104.15	126.39	233.43	322.17	266.05	70.33	64.12	65.45	73.39	57.63	74.42
24.17	22.83	31.41	117.54	72.73	68.83	76.07	53.78	90.5	45.12	40.29	53.33	36.57	27.07	30.36	38.96	39.6	58.08
18.59	42.43	39.08	181.47	103.53	108.58	206.14	165.68	218.18	379.95	360.15	368.7	47.64	39.15	41.36	44.85	49.01	57.94
15.23	31.22	22.12	151.59	100.96	73.84	110.07	87.25	108.67	379.44	290.25	197.38	72.25	60.17	47.47	69.44	60.07	40.94
18.9	31.81	24.15	147.4	132.08	120.58	82.45	88.21	102.28	188.4	157.76	177.06	33.47	49.61	31.9	40.54	29.81	30.46
16.9	27.01	31.09	126.7	97.44	113.27	79.8	84.02	107.51	290.27	271.79	274.39	54.75	60.35	38.27	69.94	79.25	82.38
27.31	40.9	40.26	192.24	119.87	120.58	62.66	78.56	89.08	178.67	156.74	189.63	98.28	93.17	110.96	178.94	170.59	159.8
27.87	29.58	44.89	139.06	93.31	99.97	125.4	133.76	119.93	291.7	296.95	261.03	106.35	115.98	129.13	213.83	217.33	207.64
36.23	36.35	45.44	156.93	100.44	134.54	96.75	70.29	189.17	193.52	84.04	142.08	72.25	28.11	33.28	85.95	49.68	52.91
22.07	28.78	16.45	124.88	93.43	101.79	84.52	88.58	92.08	101.12	136.65	61.29	36.17	40.45	30.5	43.12	52.83	37.39
11.02	26.13	27.03	128.35	121.53	113.88	133.03	106.12	207.87	174.06	211.39	177.6	42.5	35.83	40.22	47.57	39.19	29.39
28.36	30.67	41.99	136.19	117.09	111.65	117.64	107.5	193.57	258.54	334.1	268.32	46.75	56.23	52.01	40	72.87	35.8
29.93	30.1	21.28	140.68	82.68	83.74	116.54	70.29	100.08	261.1	242.83	171.59	39.84	29.76	33.28	48.65	40.3	49.16
17.33	51.12	40.26	152.45	154.28	126.17	139.62	128.18	130.88	351.72	395.97	332.26	185.93	172	91.54	137.31	130.28	88.18
15.25	10.25	13.83	117.43	31.66	49.25	11.07	5.56	14.34	20.61	18.1	13.71	42.19	34.86	38.95	119.28	92.71	84.73
11.87	24.03	23.53	113.57	127.14	78.73	75.03	56	44.22	51	21.97	49.34	18.75	12.29	20.96	15.78	14.3	14.22
11.55	20.99	21.05	126.88	103.34	88.86	61.77	41.06	92.41	138.19	140.11	137.64	37.98	44.76	36.76	63.69	55	57.86
9.66	32.74	20.49	131.28	100.54	107.23	94.41	84.21	149.94	253.07	242.02	280.71	58.25	49.68	49.02	59.93	52.95	43.84
16.91	19.96	23.17	183.51	112.65	119.14	47.58	47.24	77.45	76.49	49.05	34.53	20.83	23.3	20.31	39.65	26.61	17.25
17.85	39.76	31.63	160.86	122.64	106.63	101.14	86.83	137.48	196.08	202.11	210.94	56.84	72.77	67.96	94.6	122.56	82.84
18.9	30.1	12.65	180.47	108.77	115	175.91	77.18	111.08	158.71	78.88	86.89	26.03	20.94	13.17	29.73	25.94	8.55
30.98	28.97	5.75	121.62	110.99	81.5	26.38	44.1	20.89	4.6	12.88	12.56	13.81	23.15	21.5	24.86	33.67	21.91
12.56	22.42	14.95	168.49	101.76	76.89	169.23	114.35	63.83	254.76	206.37	103.28	51.53	38.38	12.21	56.39	46.41	10.32
18.9	16.47	11.5	126.66	69.36	45.77	92.35	22.05	25.29	37.37	11.86	9.28	15.93	8.27	9.71	10.27	7.18	9.08
